# Supplementary material for: 3-(5-Chloro­naphthalene-1-sulfonamido)-2-(2-hy­droxy­eth­yl)-4,5,6,7-tetra­hydro-2H-pyrazolo­[4,3-c]pyridin-5-ium chloride
Source: Acta Crystallogr Sect E Struct Rep Online. 2011 Apr 13;67(Pt 5):o1103. doi: 10.1107/S1600536811012967 (PMC3089121; doi:10.1107/S1600536811012967)
Supplement: Supplementary file 1 [file e-67-o1103-sup1.cif]

##############################################################################
#                                                                            #
# This CIF contains the data in a paper accepted for publication in          #
# Acta Crystallographica Section E. It conforms to the requirements of       #
# Notes for Authors for Acta Crystallographica Section E, and has been       #
# peer reviewed under the auspices of the IUCr Commission on Journals.       #
#                                                                            #
# Full details of the Crystallographic Information File format               #
# are given in the paper "The Crystallographic Information File (CIF):       #
# a New Standard Archive File for Crystallography" by S. R. Hall, F. H.      #
# Allen and I. D. Brown [Acta Cryst. (1991), A47, 655-685].                  #
#                                                                            #
# The current version of the core CIF dictionary is obtainable from          #
# ftp://ftp.iucr.org/pub/cif_core.dic.                                       #
#                                                                            #
# Software is freely available for graphical display of the structure(s)     #
# in this CIF. For information consult the CIF software page                 #
# http://www.iucr.org/resources/cif/software.                                #
#                                                                            #
# This file may be used for bona fide research purposes within the           #
# scientific community so long as proper attribution is given to the journal # 
# article from which it was obtained.                                        #
#                                                                            #
##############################################################################
data_I
_audit_creation_method     SHELXL-97
_chemical_name_systematic
;
3-(5-Chloronaphthalene-1-sulfonamido)-2-(2-hydroxyethyl)-4,5,6,7-tetrahydro-
2<i>H</i>-pyrazolo[4,3-<i>c</i>]pyridin-5-ium chloride
;
_chemical_name_common     ?
_chemical_formula_moiety     'C18 H20 Cl N4 O3 S, Cl'
_chemical_formula_sum     'C18 H20 Cl2 N4 O3 S'
_chemical_formula_iupac     'C18 H20 Cl N4 O3 S +, Cl -'
_chemical_formula_weight     443.34
_chemical_melting_point     ?
_symmetry_cell_setting     monoclinic
_symmetry_space_group_name_H-M     'P 21/c'
_symmetry_space_group_name_Hall     '-P 2ybc'
loop_
    _symmetry_equiv_pos_as_xyz
    'x, y, z'
    '-x, y+1/2, -z+1/2'
    '-x, -y, -z'
    'x, -y-1/2, z-1/2'
_cell_length_a     14.790(3)
_cell_length_b     10.432(2)
_cell_length_c     13.155(3)
_cell_angle_alpha     90.00
_cell_angle_beta     103.84(3)
_cell_angle_gamma     90.00
_cell_volume     1970.9(7)
_cell_formula_units_Z     4
_cell_measurement_reflns_used     17906
_cell_measurement_theta_min     3.07
_cell_measurement_theta_max     27.55
_cell_measurement_temperature     294(2)
_exptl_crystal_description     'Prism'
_exptl_crystal_colour     'Colorless'
_exptl_crystal_size_max     0.25
_exptl_crystal_size_mid     0.20
_exptl_crystal_size_min     0.18
_exptl_crystal_density_diffrn     1.494
_exptl_crystal_density_meas     ?
_exptl_crystal_density_method     'not measured'
_exptl_crystal_F_000     920
_exptl_absorpt_coefficient_mu     0.463
_exptl_absorpt_correction_type     none
_exptl_absorpt_process_details     ?
_exptl_absorpt_correction_T_min     ?
_exptl_absorpt_correction_T_max     ?
_exptl_special_details
;
;
_diffrn_ambient_temperature     294(2)
_diffrn_radiation_type     MoK\a
_diffrn_radiation_wavelength     0.71073
_diffrn_radiation_source     'fine-focus sealed tube'
_diffrn_radiation_monochromator     graphite
_diffrn_measurement_device_type     'Rigaku SCXmini diffractometer'
_diffrn_measurement_method     'CCD Profile fitting'
_diffrn_detector_area_resol_mean     13.6612
_diffrn_reflns_number     19975
_diffrn_reflns_av_R_equivalents     0.0364
_diffrn_reflns_av_sigmaI/netI     0.0288
_diffrn_reflns_theta_min     3.07
_diffrn_reflns_theta_max     27.48
_diffrn_reflns_theta_full     27.48
_diffrn_measured_fraction_theta_max     0.999
_diffrn_measured_fraction_theta_full     0.999
_diffrn_reflns_limit_h_min     -19
_diffrn_reflns_limit_h_max     19
_diffrn_reflns_limit_k_min     -13
_diffrn_reflns_limit_k_max     13
_diffrn_reflns_limit_l_min     -17
_diffrn_reflns_limit_l_max     16
_diffrn_standards_number     0
_diffrn_standards_interval_count     .
_diffrn_standards_interval_time     .
_diffrn_standards_decay_%     ?
_refine_special_details
;
Refinement of <i>F</i>^2^ against ALL reflections. The weighted <i>R</i>-factor
<i>wR</i> and goodness of fit <i>S</i> are based on <i>F</i>^2^, conventional
<i>R</i>-factors <i>R</i> are based on <i>F</i>, with <i>F</i> set to zero for
negative <i>F</i>^2^. The threshold expression of <i>F</i>^2^ >
\s(<i>F</i>^2^) is used only for calculating <i>R</i>-factors(gt) <i>etc</i>.
and is not relevant to the choice of reflections for refinement.
<i>R</i>-factors based on <i>F</i>^2^ are statistically about twice as large
as those based on <i>F</i>, and <i>R</i>- factors based on ALL data will be
even larger.
;
_reflns_number_total     4511
_reflns_number_gt     3748
_reflns_threshold_expression     >2sigma(I)
_refine_ls_structure_factor_coef     Fsqd
_refine_ls_matrix_type     full
_refine_ls_R_factor_all     0.0521
_refine_ls_R_factor_gt     0.0410
_refine_ls_wR_factor_gt     0.0926
_refine_ls_wR_factor_ref     0.0974
_refine_ls_goodness_of_fit_ref     1.084
_refine_ls_restrained_S_all     1.084
_refine_ls_number_reflns     4511
_refine_ls_number_parameters     258
_refine_ls_number_restraints     0
_refine_ls_hydrogen_treatment     mixed
_refine_ls_weighting_scheme     calc
_refine_ls_weighting_details
         'calc w=1/[\s^2^(Fo^2^)+(0.0347P)^2^+1.1868P] where P=(Fo^2^+2Fc^2^)/3'
_atom_sites_solution_hydrogens     geom
_atom_sites_solution_primary     direct
_atom_sites_solution_secondary     difmap
_refine_ls_shift/su_max     0.000
_refine_ls_shift/su_mean     0.000
_refine_diff_density_max     0.334
_refine_diff_density_min     -0.325
_refine_ls_extinction_method     none
_refine_ls_extinction_coef     ?
loop_
    _atom_type_symbol
    _atom_type_description
    _atom_type_scat_dispersion_real
    _atom_type_scat_dispersion_imag
    _atom_type_scat_source
    'C' 'C' 0.0033 0.0016
                         'International Tables Vol C Tables 4.2.6.8 and 6.1.1.4'
    'H' 'H' 0.0000 0.0000
                         'International Tables Vol C Tables 4.2.6.8 and 6.1.1.4'
    'N' 'N' 0.0061 0.0033
                         'International Tables Vol C Tables 4.2.6.8 and 6.1.1.4'
    'O' 'O' 0.0106 0.0060
                         'International Tables Vol C Tables 4.2.6.8 and 6.1.1.4'
    'Cl' 'Cl' 0.1484 0.1585
                         'International Tables Vol C Tables 4.2.6.8 and 6.1.1.4'
    'S' 'S' 0.1246 0.1234
                         'International Tables Vol C Tables 4.2.6.8 and 6.1.1.4'
_computing_data_collection     'CrystalClear (Rigaku, 2005)'
_computing_cell_refinement     'CrystalClear (Rigaku, 2005)'
_computing_data_reduction     'CrystalClear (Rigaku, 2005)'
_computing_structure_solution     'SHELXS97 (Sheldrick, 2008)'
_computing_structure_refinement     'SHELXL97 (Sheldrick, 2008)'
_computing_molecular_graphics     'SHELXTL/PC (Sheldrick, 2008)'
_computing_publication_material     'SHELXTL/PC (Sheldrick, 2008)'
loop_
    _atom_site_type_symbol
    _atom_site_label
    _atom_site_fract_x
    _atom_site_fract_y
    _atom_site_fract_z
    _atom_site_U_iso_or_equiv
    _atom_site_adp_type
    _atom_site_calc_flag
    _atom_site_refinement_flags
    _atom_site_occupancy
    _atom_site_symmetry_multiplicity
    _atom_site_disorder_assembly
    _atom_site_disorder_group
    C C1 0.33453(13) 0.45892(19) 0.58292(14) 0.0301(4) Uani d . 1 1 . .
    C C2 0.27302(14) 0.5562(2) 0.57754(16) 0.0352(4) Uani d . 1 1 . .
    H H2 0.2497 0.5769 0.6352 0.042 Uiso calc R 1 1 . .
    C C3 0.24496(15) 0.6255(2) 0.48403(17) 0.0370(5) Uani d . 1 1 . .
    H H3 0.2015 0.6909 0.4795 0.044 Uiso calc R 1 1 . .
    C C4 0.28016(14) 0.59890(19) 0.39948(16) 0.0339(4) Uani d . 1 1 . .
    H H4 0.2603 0.6459 0.3381 0.041 Uiso calc R 1 1 . .
    C C5 0.34684(13) 0.50006(18) 0.40460(14) 0.0266(4) Uani d . 1 1 . .
    C C6 0.37435(13) 0.42646(18) 0.49814(14) 0.0266(4) Uani d . 1 1 . .
    C C7 0.44156(14) 0.32761(19) 0.50555(16) 0.0349(4) Uani d . 1 1 . .
    H H7 0.4588 0.2794 0.5666 0.042 Uiso calc R 1 1 . .
    C C8 0.48095(15) 0.3027(2) 0.42407(17) 0.0388(5) Uani d . 1 1 . .
    H H8 0.5247 0.2374 0.4297 0.047 Uiso calc R 1 1 . .
    C C9 0.45611(14) 0.3748(2) 0.33186(16) 0.0341(4) Uani d . 1 1 . .
    H H9 0.4843 0.3582 0.2772 0.041 Uiso calc R 1 1 . .
    C C10 0.39047(13) 0.46961(18) 0.32171(14) 0.0280(4) Uani d . 1 1 . .
    C C11 0.22097(13) 0.42683(18) 0.09794(13) 0.0268(4) Uani d . 1 1 . .
    C C12 0.16017(13) 0.34578(18) 0.13062(14) 0.0285(4) Uani d . 1 1 . .
    C C13 0.13724(13) 0.25285(19) 0.05261(14) 0.0302(4) Uani d . 1 1 . .
    C C14 0.07198(15) 0.1447(2) 0.05610(16) 0.0380(5) Uani d . 1 1 . .
    H H14A 0.1068 0.0672 0.0801 0.046 Uiso calc R 1 1 . .
    H H14B 0.0329 0.1290 -0.0133 0.046 Uiso calc R 1 1 . .
    C C15 0.01232(15) 0.1807(2) 0.13058(17) 0.0423(5) Uani d . 1 1 . .
    H H15A -0.0311 0.2476 0.0994 0.051 Uiso calc R 1 1 . .
    H H15B -0.0235 0.1067 0.1426 0.051 Uiso calc R 1 1 . .
    C C16 0.12047(15) 0.3506(2) 0.22543(16) 0.0358(5) Uani d . 1 1 . .
    H H16A 0.1700 0.3633 0.2879 0.043 Uiso calc R 1 1 . .
    H H16B 0.0771 0.4215 0.2195 0.043 Uiso calc R 1 1 . .
    C C17 0.28554(16) 0.4324(2) -0.06542(15) 0.0401(5) Uani d . 1 1 . .
    H H17A 0.2941 0.3657 -0.1136 0.048 Uiso calc R 1 1 . .
    H H17B 0.3466 0.4569 -0.0242 0.048 Uiso calc R 1 1 . .
    C C18 0.24133(19) 0.5456(2) -0.12688(17) 0.0486(6) Uani d . 1 1 . .
    H H18A 0.2272 0.6100 -0.0797 0.058 Uiso calc R 1 1 . .
    H H18B 0.2842 0.5828 -0.1640 0.058 Uiso calc R 1 1 . .
    Cl Cl1 0.36605(4) 0.37099(6) 0.69801(4) 0.04925(16) Uani d . 1 1 . .
    Cl Cl2 0.09941(4) 0.74385(6) 0.16877(4) 0.04289(15) Uani d . 1 1 . .
    N N1 0.26065(12) 0.54306(17) 0.14066(12) 0.0303(4) Uani d . 1 1 . .
    N N2 0.18020(12) 0.27265(16) -0.02419(12) 0.0344(4) Uani d . 1 1 . .
    N N3 0.07142(12) 0.22688(17) 0.23298(13) 0.0351(4) Uani d . 1 1 . .
    H H3A 0.0351 0.2367 0.2785 0.042 Uiso calc R 1 1 . .
    H H3B 0.1141 0.1665 0.2590 0.042 Uiso calc R 1 1 . .
    N N4 0.23153(11) 0.38037(16) 0.00456(12) 0.0303(4) Uani d . 1 1 . .
    O O1 0.37721(11) 0.69457(15) 0.23095(12) 0.0442(4) Uani d . 1 1 . .
    O O2 0.42594(10) 0.50706(17) 0.14152(11) 0.0452(4) Uani d . 1 1 . .
    O O3 0.15812(13) 0.50853(16) -0.19966(14) 0.0547(4) Uani d . 1 1 . .
    H H3C 0.1378 0.5694 -0.2378 0.082 Uiso calc R 1 1 . .
    S S1 0.36955(3) 0.56130(5) 0.20470(4) 0.03171(13) Uani d . 1 1 . .
    H H1 0.2261(16) 0.595(2) 0.1539(18) 0.038(7) Uiso d . 1 1 . .
loop_
    _atom_site_aniso_label
    _atom_site_aniso_U_11
    _atom_site_aniso_U_22
    _atom_site_aniso_U_33
    _atom_site_aniso_U_12
    _atom_site_aniso_U_13
    _atom_site_aniso_U_23
    C1 0.0327(10) 0.0344(10) 0.0233(9) -0.0036(8) 0.0072(8) 0.0018(8)
    C2 0.0380(11) 0.0405(11) 0.0312(10) -0.0007(9) 0.0165(9) -0.0034(9)
    C3 0.0389(11) 0.0363(11) 0.0384(11) 0.0094(9) 0.0145(9) 0.0025(9)
    C4 0.0388(11) 0.0335(11) 0.0294(10) 0.0055(8) 0.0084(8) 0.0035(8)
    C5 0.0286(9) 0.0281(9) 0.0228(9) -0.0045(7) 0.0056(7) -0.0031(7)
    C6 0.0278(9) 0.0264(9) 0.0252(9) -0.0035(7) 0.0053(7) -0.0017(7)
    C7 0.0376(11) 0.0321(11) 0.0334(10) 0.0034(9) 0.0052(9) 0.0029(8)
    C8 0.0364(11) 0.0356(11) 0.0436(12) 0.0088(9) 0.0080(9) -0.0045(9)
    C9 0.0347(10) 0.0374(11) 0.0322(10) -0.0031(9) 0.0120(9) -0.0107(8)
    C10 0.0299(9) 0.0302(10) 0.0236(9) -0.0053(8) 0.0061(7) -0.0039(7)
    C11 0.0293(9) 0.0314(10) 0.0193(8) 0.0013(8) 0.0051(7) 0.0001(7)
    C12 0.0293(9) 0.0334(10) 0.0229(9) 0.0005(8) 0.0061(7) 0.0003(7)
    C13 0.0317(10) 0.0331(10) 0.0250(9) 0.0005(8) 0.0051(8) 0.0003(8)
    C14 0.0434(12) 0.0371(11) 0.0314(10) -0.0074(9) 0.0051(9) -0.0020(9)
    C15 0.0338(11) 0.0494(13) 0.0417(12) -0.0099(10) 0.0052(9) 0.0007(10)
    C16 0.0417(11) 0.0387(11) 0.0307(10) -0.0067(9) 0.0161(9) -0.0011(8)
    C17 0.0450(12) 0.0545(14) 0.0240(10) -0.0091(10) 0.0150(9) -0.0028(9)
    C18 0.0769(17) 0.0394(13) 0.0318(11) -0.0168(12) 0.0175(11) -0.0037(9)
    Cl1 0.0558(3) 0.0630(4) 0.0308(3) 0.0095(3) 0.0141(2) 0.0166(2)
    Cl2 0.0352(3) 0.0493(3) 0.0467(3) 0.0017(2) 0.0147(2) -0.0030(2)
    N1 0.0328(9) 0.0324(9) 0.0260(8) 0.0004(7) 0.0080(7) -0.0021(7)
    N2 0.0413(9) 0.0368(10) 0.0252(8) -0.0031(8) 0.0081(7) -0.0040(7)
    N3 0.0327(9) 0.0429(10) 0.0324(9) -0.0021(7) 0.0129(7) 0.0029(7)
    N4 0.0354(9) 0.0366(9) 0.0208(7) -0.0030(7) 0.0105(7) -0.0011(6)
    O1 0.0556(10) 0.0372(8) 0.0395(8) -0.0172(7) 0.0107(7) 0.0016(7)
    O2 0.0364(8) 0.0710(11) 0.0321(8) -0.0051(7) 0.0160(6) -0.0020(7)
    O3 0.0698(11) 0.0408(9) 0.0483(10) -0.0040(8) 0.0041(9) 0.0094(8)
    S1 0.0341(3) 0.0385(3) 0.0240(2) -0.0096(2) 0.00986(19) -0.00055(19)
_geom_special_details
;
All e.s.d.'s (except the e.s.d. in the dihedral angle between two l.s. planes)
are estimated using the full covariance matrix. The cell e.s.d.'s are taken
into account individually in the estimation of e.s.d.'s in distances, angles
and torsion angles; correlations between e.s.d.'s in cell parameters are only
used when they are defined by crystal symmetry. An approximate (isotropic)
treatment of cell e.s.d.'s is used for estimating e.s.d.'s involving l.s.
planes.
;
loop_
    _geom_bond_atom_site_label_1
    _geom_bond_atom_site_label_2
    _geom_bond_site_symmetry_2
    _geom_bond_distance
    _geom_bond_publ_flag
    C1 C2 . 1.354(3) ?
    C1 C6 . 1.421(3) ?
    C1 Cl1 . 1.7359(19) ?
    C2 C3 . 1.401(3) ?
    C2 H2 . 0.9300 ?
    C3 C4 . 1.365(3) ?
    C3 H3 . 0.9300 ?
    C4 C5 . 1.417(3) ?
    C4 H4 . 0.9300 ?
    C5 C6 . 1.425(3) ?
    C5 C10 . 1.429(3) ?
    C6 C7 . 1.419(3) ?
    C7 C8 . 1.362(3) ?
    C7 H7 . 0.9300 ?
    C8 C9 . 1.399(3) ?
    C8 H8 . 0.9300 ?
    C9 C10 . 1.370(3) ?
    C9 H9 . 0.9300 ?
    C10 S1 . 1.7755(19) ?
    C11 N4 . 1.364(2) ?
    C11 C12 . 1.376(3) ?
    C11 N1 . 1.405(2) ?
    C12 C13 . 1.393(3) ?
    C12 C16 . 1.501(3) ?
    C13 N2 . 1.332(2) ?
    C13 C14 . 1.492(3) ?
    C14 C15 . 1.514(3) ?
    C14 H14A . 0.9700 ?
    C14 H14B . 0.9700 ?
    C15 N3 . 1.499(3) ?
    C15 H15A . 0.9700 ?
    C15 H15B . 0.9700 ?
    C16 N3 . 1.495(3) ?
    C16 H16A . 0.9700 ?
    C16 H16B . 0.9700 ?
    C17 N4 . 1.460(2) ?
    C17 C18 . 1.491(3) ?
    C17 H17A . 0.9700 ?
    C17 H17B . 0.9700 ?
    C18 O3 . 1.420(3) ?
    C18 H18A . 0.9700 ?
    C18 H18B . 0.9700 ?
    N1 S1 . 1.6404(18) ?
    N1 H1 . 0.80(2) ?
    N2 N4 . 1.358(2) ?
    N3 H3A . 0.9000 ?
    N3 H3B . 0.9000 ?
    O1 S1 . 1.4305(16) ?
    O2 S1 . 1.4276(16) ?
    O3 H3C . 0.8200 ?
loop_
    _geom_angle_atom_site_label_1
    _geom_angle_atom_site_label_2
    _geom_angle_atom_site_label_3
    _geom_angle_site_symmetry_1
    _geom_angle_site_symmetry_3
    _geom_angle
    _geom_angle_publ_flag
    C2 C1 C6 . . 122.48(18) ?
    C2 C1 Cl1 . . 118.61(15) ?
    C6 C1 Cl1 . . 118.90(15) ?
    C1 C2 C3 . . 119.12(18) ?
    C1 C2 H2 . . 120.4 ?
    C3 C2 H2 . . 120.4 ?
    C4 C3 C2 . . 121.36(19) ?
    C4 C3 H3 . . 119.3 ?
    C2 C3 H3 . . 119.3 ?
    C3 C4 C5 . . 120.39(18) ?
    C3 C4 H4 . . 119.8 ?
    C5 C4 H4 . . 119.8 ?
    C4 C5 C6 . . 119.01(17) ?
    C4 C5 C10 . . 124.15(17) ?
    C6 C5 C10 . . 116.83(17) ?
    C7 C6 C1 . . 122.28(17) ?
    C7 C6 C5 . . 120.10(17) ?
    C1 C6 C5 . . 117.58(17) ?
    C8 C7 C6 . . 120.58(19) ?
    C8 C7 H7 . . 119.7 ?
    C6 C7 H7 . . 119.7 ?
    C7 C8 C9 . . 120.46(19) ?
    C7 C8 H8 . . 119.8 ?
    C9 C8 H8 . . 119.8 ?
    C10 C9 C8 . . 120.36(19) ?
    C10 C9 H9 . . 119.8 ?
    C8 C9 H9 . . 119.8 ?
    C9 C10 C5 . . 121.65(18) ?
    C9 C10 S1 . . 116.49(15) ?
    C5 C10 S1 . . 121.66(15) ?
    N4 C11 C12 . . 106.69(16) ?
    N4 C11 N1 . . 122.70(16) ?
    C12 C11 N1 . . 130.33(17) ?
    C11 C12 C13 . . 105.04(16) ?
    C11 C12 C16 . . 130.83(17) ?
    C13 C12 C16 . . 124.09(17) ?
    N2 C13 C12 . . 111.99(17) ?
    N2 C13 C14 . . 124.74(18) ?
    C12 C13 C14 . . 123.26(17) ?
    C13 C14 C15 . . 108.30(17) ?
    C13 C14 H14A . . 110.0 ?
    C15 C14 H14A . . 110.0 ?
    C13 C14 H14B . . 110.0 ?
    C15 C14 H14B . . 110.0 ?
    H14A C14 H14B . . 108.4 ?
    N3 C15 C14 . . 110.87(17) ?
    N3 C15 H15A . . 109.5 ?
    C14 C15 H15A . . 109.5 ?
    N3 C15 H15B . . 109.5 ?
    C14 C15 H15B . . 109.5 ?
    H15A C15 H15B . . 108.1 ?
    N3 C16 C12 . . 108.59(16) ?
    N3 C16 H16A . . 110.0 ?
    C12 C16 H16A . . 110.0 ?
    N3 C16 H16B . . 110.0 ?
    C12 C16 H16B . . 110.0 ?
    H16A C16 H16B . . 108.4 ?
    N4 C17 C18 . . 113.64(19) ?
    N4 C17 H17A . . 108.8 ?
    C18 C17 H17A . . 108.8 ?
    N4 C17 H17B . . 108.8 ?
    C18 C17 H17B . . 108.8 ?
    H17A C17 H17B . . 107.7 ?
    O3 C18 C17 . . 110.29(18) ?
    O3 C18 H18A . . 109.6 ?
    C17 C18 H18A . . 109.6 ?
    O3 C18 H18B . . 109.6 ?
    C17 C18 H18B . . 109.6 ?
    H18A C18 H18B . . 108.1 ?
    C11 N1 S1 . . 124.79(14) ?
    C11 N1 H1 . . 116.8(17) ?
    S1 N1 H1 . . 114.3(17) ?
    C13 N2 N4 . . 104.68(15) ?
    C16 N3 C15 . . 113.93(16) ?
    C16 N3 H3A . . 108.8 ?
    C15 N3 H3A . . 108.8 ?
    C16 N3 H3B . . 108.8 ?
    C15 N3 H3B . . 108.8 ?
    H3A N3 H3B . . 107.7 ?
    N2 N4 C11 . . 111.59(15) ?
    N2 N4 C17 . . 119.05(15) ?
    C11 N4 C17 . . 129.32(17) ?
    C18 O3 H3C . . 109.5 ?
    O2 S1 O1 . . 120.15(10) ?
    O2 S1 N1 . . 107.08(9) ?
    O1 S1 N1 . . 104.36(10) ?
    O2 S1 C10 . . 106.63(10) ?
    O1 S1 C10 . . 109.08(9) ?
    N1 S1 C10 . . 109.19(9) ?
loop_
    _geom_torsion_atom_site_label_1
    _geom_torsion_atom_site_label_2
    _geom_torsion_atom_site_label_3
    _geom_torsion_atom_site_label_4
    _geom_torsion_site_symmetry_1
    _geom_torsion_site_symmetry_2
    _geom_torsion_site_symmetry_3
    _geom_torsion_site_symmetry_4
    _geom_torsion
    _geom_torsion_publ_flag
    C6 C1 C2 C3 . . . . 2.1(3) ?
    Cl1 C1 C2 C3 . . . . -178.14(16) ?
    C1 C2 C3 C4 . . . . -1.7(3) ?
    C2 C3 C4 C5 . . . . -0.3(3) ?
    C3 C4 C5 C6 . . . . 1.9(3) ?
    C3 C4 C5 C10 . . . . -177.03(19) ?
    C2 C1 C6 C7 . . . . 177.47(19) ?
    Cl1 C1 C6 C7 . . . . -2.3(3) ?
    C2 C1 C6 C5 . . . . -0.4(3) ?
    Cl1 C1 C6 C5 . . . . 179.77(14) ?
    C4 C5 C6 C7 . . . . -179.49(18) ?
    C10 C5 C6 C7 . . . . -0.5(3) ?
    C4 C5 C6 C1 . . . . -1.5(3) ?
    C10 C5 C6 C1 . . . . 177.46(16) ?
    C1 C6 C7 C8 . . . . -177.31(19) ?
    C5 C6 C7 C8 . . . . 0.5(3) ?
    C6 C7 C8 C9 . . . . 0.3(3) ?
    C7 C8 C9 C10 . . . . -1.3(3) ?
    C8 C9 C10 C5 . . . . 1.3(3) ?
    C8 C9 C10 S1 . . . . 176.29(16) ?
    C4 C5 C10 C9 . . . . 178.50(19) ?
    C6 C5 C10 C9 . . . . -0.4(3) ?
    C4 C5 C10 S1 . . . . 3.8(3) ?
    C6 C5 C10 S1 . . . . -175.13(13) ?
    N4 C11 C12 C13 . . . . 0.0(2) ?
    N1 C11 C12 C13 . . . . 174.01(19) ?
    N4 C11 C12 C16 . . . . -177.9(2) ?
    N1 C11 C12 C16 . . . . -3.9(4) ?
    C11 C12 C13 N2 . . . . 0.1(2) ?
    C16 C12 C13 N2 . . . . 178.22(18) ?
    C11 C12 C13 C14 . . . . -179.82(18) ?
    C16 C12 C13 C14 . . . . -1.7(3) ?
    N2 C13 C14 C15 . . . . -159.55(19) ?
    C12 C13 C14 C15 . . . . 20.4(3) ?
    C13 C14 C15 N3 . . . . -50.1(2) ?
    C11 C12 C16 N3 . . . . -170.03(19) ?
    C13 C12 C16 N3 . . . . 12.4(3) ?
    N4 C17 C18 O3 . . . . -67.3(2) ?
    N4 C11 N1 S1 . . . . -80.5(2) ?
    C12 C11 N1 S1 . . . . 106.4(2) ?
    C12 C13 N2 N4 . . . . -0.2(2) ?
    C14 C13 N2 N4 . . . . 179.75(18) ?
    C12 C16 N3 C15 . . . . -43.7(2) ?
    C14 C15 N3 C16 . . . . 66.5(2) ?
    C13 N2 N4 C11 . . . . 0.2(2) ?
    C13 N2 N4 C17 . . . . -177.76(17) ?
    C12 C11 N4 N2 . . . . -0.1(2) ?
    N1 C11 N4 N2 . . . . -174.68(17) ?
    C12 C11 N4 C17 . . . . 177.55(19) ?
    N1 C11 N4 C17 . . . . 3.0(3) ?
    C18 C17 N4 N2 . . . . 102.0(2) ?
    C18 C17 N4 C11 . . . . -75.5(3) ?
    C11 N1 S1 O2 . . . . 50.79(18) ?
    C11 N1 S1 O1 . . . . 179.18(15) ?
    C11 N1 S1 C10 . . . . -64.30(17) ?
    C9 C10 S1 O2 . . . . 3.30(18) ?
    C5 C10 S1 O2 . . . . 178.24(15) ?
    C9 C10 S1 O1 . . . . -127.85(16) ?
    C5 C10 S1 O1 . . . . 47.09(18) ?
    C9 C10 S1 N1 . . . . 118.67(16) ?
    C5 C10 S1 N1 . . . . -66.39(17) ?
loop_
    _geom_hbond_atom_site_label_D
    _geom_hbond_atom_site_label_H
    _geom_hbond_atom_site_label_A
    _geom_hbond_site_symmetry_A
    _geom_hbond_distance_DH
    _geom_hbond_distance_HA
    _geom_hbond_distance_DA
    _geom_hbond_angle_DHA
    N1 H1 Cl2 . 0.80(2) 2.47(2) 3.261(2) 170(2)
    N3 H3B O3 4_566 0.90 1.97 2.814(3) 155
    N3 H3A Cl2 2_545 0.90 2.26 3.1060(19) 156
    O3 H3C Cl2 4_575 0.82 2.30 3.1151(18) 172
data_global
_journal_date_recd_electronic     2011-03-25
_journal_date_accepted     2011-04-07
_journal_name_full     'Acta Crystallographica, Section E'
_journal_year     2011
_journal_volume     67
_journal_issue      5
_journal_page_first     o1103
_journal_page_last     o1103
_journal_paper_category     QO
_journal_coeditor_code     RZ2578
_publ_contact_author_name     'Ju-Xian Wang'
_publ_contact_author_address
;
Institute of Medicinal Biotechnology, Chinese Academy of Medical Sciences
and Peking Union Medical College,
Beijing 100050, People's Republic of China
;
_publ_contact_author_email     'imbjxwang@gmail.com'
_publ_contact_author_fax     ?
_publ_contact_author_phone     ?
_publ_section_title
;\
3-(5-Chloronaphthalene-1-sulfonamido)-2-(2-hydroxyethyl)-4,5,6,7-tetrahydro-\
2<i>H</i>-pyrazolo[4,3-<i>c</i>]pyridin-5-ium chloride
;
_publ_section_title_footnote     .
loop_
    _publ_author_name
    _publ_author_footnote
    _publ_author_address
    'Bai, Xiao-Guang' .
;
Institute of Medicinal Biotechnology,
Chinese Academy of Medical Sciences and Peking Union Medical College,
Beijing 100050, People's Republic of China
;
    'Liu, Hong-Tao' .
;
Institute of Medicinal Biotechnology,
Chinese Academy of Medical Sciences and Peking Union Medical College,
Beijing 100050, People's Republic of China
;
    'Wang, Yu-Cheng' .
;
Institute of Medicinal Biotechnology,
Chinese Academy of Medical Sciences and Peking Union Medical College,
Beijing 100050, People's Republic of China
;
    'Wang, Ju-Xian' .
;
Institute of Medicinal Biotechnology,
Chinese Academy of Medical Sciences and Peking Union Medical College,
Beijing 100050, People's Republic of China
;
_publ_section_synopsis     .
