# Supplementary material for: 3-(5-Chloro­naphthalene-1-sulfonamido)-2-(2-hy­droxy­eth­yl)-4,5,6,7-tetra­hydro-2H-pyrazolo­[4,3-c]pyridin-5-ium chloride
Source: Acta Crystallogr Sect E Struct Rep Online. 2011 Apr 13;67(Pt 5):o1103. doi: 10.1107/S1600536811012967 (PMC3089121; doi:10.1107/S1600536811012967)
Supplement: Supplementary file 2 [file e-67-o1103-Isup2.hkl]

# 
# h,k,l, Fc-squared, Fo-squared, sigma(Fo-squared) and status flag 
# 
data_I
_shelx_title ' zh in P2(1)/c' 
_shelx_refln_list_code          4 
_shelx_F_calc_maximum      265.48 
_exptl_crystal_F_000       920.00 
_reflns_d_resolution_high  0.7702 
 
loop_ 
 _symmetry_equiv_pos_as_xyz 
 'x, y, z' 
 '-x, y+1/2, -z+1/2' 
 '-x, -y, -z' 
 'x, -y-1/2, z-1/2' 
 
_cell_length_a    14.7901 
_cell_length_b    10.4324 
_cell_length_c    13.1552 
_cell_angle_alpha  90.000 
_cell_angle_beta  103.839 
_cell_angle_gamma  90.000 
 
_shelx_F_squared_multiplier     1.000 
 
loop_ 
 _refln_index_h 
 _refln_index_k 
 _refln_index_l 
 _refln_F_squared_calc 
 _refln_F_squared_meas 
 _refln_F_squared_sigma 
 _refln_observed_status 
   3   0   0     2182.02     2278.33     27.82 o 
   4   0   0    15175.00    15499.21    249.16 o 
   5   0   0      377.24      446.96      8.92 o 
   6   0   0     2900.00     2745.46    158.76 o 
   7   0   0     3367.83     3145.11     47.48 o 
   8   0   0     9733.05    10019.31    164.83 o 
   9   0   0      171.23      205.34      7.19 o 
  10   0   0      956.27      959.55     21.24 o 
  11   0   0     5468.73     5424.62    111.98 o 
  12   0   0      219.17      219.34      9.95 o 
  13   0   0      214.65      244.44     11.21 o 
  14   0   0      193.89      182.06     10.85 o 
  15   0   0     1010.34     1022.33     31.34 o 
  16   0   0       31.10       38.27     10.78 o 
  17   0   0       22.89       38.29     16.00 o 
  18   0   0       11.32       31.43     16.57 o 
   2   1   0      455.20      378.13      3.72 o 
   3   1   0     3758.82     3437.46     67.33 o 
   4   1   0     3494.89     3858.71     34.82 o 
   5   1   0       89.37      108.57      3.26 o 
   6   1   0      177.13      151.64      4.69 o 
   7   1   0     6730.27     6771.96     85.47 o 
   8   1   0       55.83       37.96      4.42 o 
   9   1   0      465.64      500.23      8.53 o 
  10   1   0        4.11       14.74      4.00 o 
  11   1   0      315.42      299.57      7.17 o 
  12   1   0      686.76      633.63     12.56 o 
  13   1   0      521.13      526.06     12.01 o 
  14   1   0       11.04       20.73      3.55 o 
  15   1   0       38.46       38.31      4.62 o 
  16   1   0       63.98       77.04     14.43 o 
  17   1   0      194.15      222.70     20.00 o 
  18   1   0      322.31      297.88     24.86 o 
   0   2   0     1387.66     1445.22     15.34 o 
   1   2   0    23793.72    22568.23    303.28 o 
   2   2   0    21120.30    20052.61    133.57 o 
   3   2   0    10508.19    11201.93    103.47 o 
   4   2   0      401.55      421.10      5.02 o 
   5   2   0     4566.12     4671.66     45.33 o 
   6   2   0        3.69        7.10      2.04 o 
   7   2   0      192.91      172.70      3.84 o 
   8   2   0      566.32      675.35     10.37 o 
   9   2   0      687.37      719.78     14.44 o 
  10   2   0     1623.25     1630.29     24.15 o 
  11   2   0       75.27       78.70      4.96 o 
  12   2   0       93.79      107.24      5.02 o 
  13   2   0       23.64       21.33      3.41 o 
  14   2   0      241.93      217.67      7.66 o 
  15   2   0        6.14        9.99      3.59 o 
  16   2   0       14.26       34.10     10.39 o 
  17   2   0        9.65       -2.89      8.05 o 
  18   2   0        9.31       25.14     12.57 o 
   1   3   0        0.17        6.12      1.81 o 
   2   3   0       65.53      115.01      2.67 o 
   3   3   0     6567.55     6980.49     62.36 o 
   4   3   0      503.28      515.53      7.46 o 
   5   3   0      777.83      840.60     15.71 o 
   6   3   0       62.62       98.28      2.92 o 
   7   3   0      583.06      577.54      8.90 o 
   8   3   0     3247.73     3436.73     44.07 o 
   9   3   0      697.80      648.33     11.38 o 
  10   3   0      392.81      393.21      8.90 o 
  11   3   0      687.32      666.63     13.27 o 
  12   3   0       27.60       24.06      3.44 o 
  13   3   0      158.58      152.93      6.38 o 
  14   3   0      382.43      373.03     13.06 o 
  15   3   0        0.05        5.65      3.82 o 
  16   3   0       45.17       48.53      8.13 o 
  17   3   0      623.55      543.40     46.86 o 
  18   3   0       23.29       14.38     10.30 o 
   0   4   0      504.00      557.44     11.92 o 
   1   4   0     2128.81     2064.45     16.82 o 
   2   4   0      979.63     1031.22     13.16 o 
   3   4   0     1237.09     1120.92     15.97 o 
   4   4   0     3193.70     3435.20     44.43 o 
   5   4   0      895.72      747.06      9.77 o 
   6   4   0       22.38       17.29      2.64 o 
   7   4   0      342.18      353.09      6.95 o 
   8   4   0      532.18      550.65     10.05 o 
   9   4   0       27.73       27.58      2.66 o 
  10   4   0      681.36      677.65     13.75 o 
  11   4   0        1.53        1.95      2.73 o 
  12   4   0      801.89      787.73     16.57 o 
  13   4   0      297.03      291.36      9.64 o 
  14   4   0      160.39      163.30      7.45 o 
  15   4   0       34.24       30.00      5.00 o 
  16   4   0       89.14       82.04      8.82 o 
  17   4   0       71.98       79.57     20.57 o 
   1   5   0     4970.43     4875.73     42.76 o 
   2   5   0        3.12       10.68      2.48 o 
   3   5   0     2799.92     2638.62     34.19 o 
   4   5   0      253.21      248.01      5.45 o 
   5   5   0        0.62        7.24      1.75 o 
   6   5   0       45.25       68.48      3.19 o 
   7   5   0     1673.02     1618.94     26.69 o 
   8   5   0      725.44      673.22     16.73 o 
   9   5   0      979.29      999.60     17.26 o 
  10   5   0      583.60      541.30     11.52 o 
  11   5   0       25.92       29.31      3.61 o 
  12   5   0     1330.38     1269.40     31.81 o 
  13   5   0        6.54        7.72      3.71 o 
  14   5   0      579.24      608.50     18.46 o 
  15   5   0        0.49        6.65     10.49 o 
  16   5   0      196.39      199.86     12.77 o 
  17   5   0        6.09       -1.41      8.05 o 
   0   6   0      860.47      784.32     12.07 o 
   1   6   0      773.22      770.91     12.73 o 
   2   6   0     1086.35     1275.80     18.53 o 
   3   6   0      140.22      115.62      4.13 o 
   4   6   0       25.08       24.93      2.55 o 
   5   6   0      826.20      802.57     11.96 o 
   6   6   0      999.19     1003.97     22.23 o 
   7   6   0      974.46      971.02     16.42 o 
   8   6   0      447.07      442.46      9.81 o 
   9   6   0        0.08        1.06      2.86 o 
  10   6   0      460.93      427.96     10.96 o 
  11   6   0      413.83      410.49     14.58 o 
  12   6   0      393.45      354.99     10.45 o 
  13   6   0        4.93        4.37      4.72 o 
  14   6   0        0.52       17.10      7.65 o 
  15   6   0      149.02      148.43     11.80 o 
  16   6   0       14.69       16.54      9.84 o 
   1   7   0      395.73      419.59      7.95 o 
   2   7   0      666.89      643.50     11.83 o 
   3   7   0      257.62      244.54      6.99 o 
   4   7   0      443.55      423.21     10.14 o 
   5   7   0       96.53      102.66      4.42 o 
   6   7   0     1105.82     1114.25     17.83 o 
   7   7   0       72.54       63.00      3.90 o 
   8   7   0      198.83      190.80     11.42 o 
   9   7   0      577.84      537.75     12.52 o 
  10   7   0      315.83      333.44     10.52 o 
  11   7   0       41.64       47.69      5.61 o 
  12   7   0      151.00      165.48      8.85 o 
  13   7   0      491.72      456.70     15.80 o 
  14   7   0        6.38       35.46     21.70 o 
  15   7   0       71.40       79.86     10.88 o 
   0   8   0      316.95      305.65     15.87 o 
   1   8   0     1262.91     1246.17     29.20 o 
   2   8   0       43.90       48.64      3.74 o 
   3   8   0     1025.23     1003.68     19.72 o 
   4   8   0      471.85      457.27     11.40 o 
   5   8   0      538.91      526.40     13.35 o 
   6   8   0      103.15       91.00      7.04 o 
   7   8   0        6.23       11.09      3.90 o 
   8   8   0      230.76      196.10      8.35 o 
   9   8   0      453.01      430.70     13.35 o 
  10   8   0        8.98       13.30      4.25 o 
  11   8   0       11.74        8.93      4.63 o 
  12   8   0      246.15      218.64     12.06 o 
  13   8   0       12.11       13.82      6.73 o 
  14   8   0       62.96       53.20     10.00 o 
  15   8   0        7.30       -7.14      8.89 o 
   1   9   0      132.82      126.65      8.42 o 
   2   9   0      622.06      670.34     20.15 o 
   3   9   0      205.02      202.97     11.10 o 
   4   9   0        1.95        5.51      4.54 o 
   5   9   0      875.30      854.88     22.57 o 
   6   9   0      393.02      411.77     12.80 o 
   7   9   0       68.65       58.15      8.21 o 
   8   9   0       26.43       24.79      4.99 o 
   9   9   0      185.59      206.65     10.50 o 
  10   9   0       94.32      120.99      8.24 o 
  11   9   0       26.76       37.13      7.67 o 
  12   9   0       18.93       23.82      6.93 o 
  13   9   0      317.21      281.49     16.30 o 
   0  10   0     1117.29     1102.82     44.13 o 
   1  10   0      227.56      195.49     16.02 o 
   2  10   0       50.45       77.32      8.71 o 
   3  10   0        3.35        1.87      4.99 o 
   4  10   0      416.87      436.07     16.71 o 
   5  10   0      154.98      147.95     11.04 o 
   6  10   0      217.08      205.57     11.53 o 
   7  10   0       32.59       41.80      6.75 o 
   8  10   0      189.24      206.19     11.92 o 
   9  10   0        0.36        7.02      5.39 o 
  10  10   0        1.59        5.41      6.60 o 
  11  10   0       84.17       73.05     10.62 o 
  12  10   0        3.51        6.58      8.15 o 
   1  11   0        0.13        4.97      5.48 o 
   2  11   0      171.49      161.04     11.32 o 
   3  11   0      164.50      153.70     10.89 o 
   4  11   0       50.42       57.84      7.58 o 
   5  11   0        4.67        6.20      6.10 o 
   6  11   0       57.69       52.35      7.81 o 
   7  11   0       81.62       96.78      9.49 o 
   8  11   0      275.40      269.95     15.55 o 
   9  11   0        1.81        6.72      7.33 o 
  10  11   0       83.97       66.12     11.15 o 
   0  12   0        0.40       -7.87      8.68 o 
   1  12   0      232.86      224.18     14.08 o 
   2  12   0       51.27       55.47      8.67 o 
   3  12   0       87.73       91.94      9.83 o 
   4  12   0      170.92      177.51     12.91 o 
   5  12   0       44.83       58.14      8.57 o 
   6  12   0       23.13       36.28      8.07 o 
   7  12   0       68.69       96.03     11.03 o 
   8  12   0       56.80       53.64     11.83 o 
   1  13   0        0.14        6.18      6.33 o 
   2  13   0      113.32      141.39     12.83 o 
   3  13   0        8.92       18.43      7.53 o 
   4  13   0       22.97       24.07      7.96 o 
   5  13   0        5.95        8.89      6.95 o 
 -18   1   1       85.21       69.06     13.53 o 
 -17   1   1       37.35       37.83      8.06 o 
 -16   1   1       11.71       21.74      5.53 o 
 -15   1   1      413.03      423.51     16.01 o 
 -14   1   1       73.65       52.20      5.94 o 
 -13   1   1       11.56        7.39      2.91 o 
 -12   1   1       52.22       42.03      5.40 o 
 -11   1   1       40.33       45.51      6.38 o 
 -10   1   1        2.01       -1.74      1.74 o 
  -9   1   1      146.37      143.52      5.48 o 
  -8   1   1       84.85       73.80      6.16 o 
  -7   1   1      203.90      184.66      6.22 o 
  -6   1   1      114.98      133.76      2.98 o 
  -5   1   1     2163.35     2324.82     23.40 o 
  -4   1   1       21.92       24.32      1.75 o 
  -3   1   1      392.67      418.72      5.60 o 
  -2   1   1    17616.59    15941.75    125.72 o 
   1   1   1        0.00       14.55      0.80 o 
   2   1   1      272.33      394.18      7.92 o 
   3   1   1    14659.16    14508.07    114.59 o 
   4   1   1     3940.61     4376.26     40.36 o 
   5   1   1       72.65       74.40      3.67 o 
   6   1   1     1431.20     1484.00     22.62 o 
   7   1   1     2153.64     2426.94     31.50 o 
   8   1   1        1.43       -0.80      1.77 o 
   9   1   1       18.51       27.16      2.61 o 
  10   1   1      131.20      139.54      4.73 o 
  11   1   1      803.64      848.44     15.15 o 
  12   1   1       10.03        6.38      2.91 o 
  13   1   1      175.61      168.41      6.04 o 
  14   1   1        0.77       -0.28      2.85 o 
  15   1   1       32.49       29.80      5.40 o 
  16   1   1        1.14        0.80      4.64 o 
  17   1   1        0.65       -9.49      9.49 o 
  18   1   1       18.53       14.19      7.35 o 
 -18   2   1       22.62       22.00     10.51 o 
 -17   2   1      240.46      237.36     22.31 o 
 -16   2   1       42.34       56.66      7.09 o 
 -15   2   1       75.41       73.34      8.05 o 
 -14   2   1      164.73      150.76     11.80 o 
 -13   2   1       33.62       28.65      4.13 o 
 -12   2   1      648.36      609.22     14.31 o 
 -11   2   1     1350.26     1349.05     25.21 o 
 -10   2   1      101.77      122.50      6.44 o 
  -9   2   1     1395.62     1382.82     21.74 o 
  -8   2   1     4415.28     4167.19    180.89 o 
  -7   2   1     4359.47     4605.46     58.20 o 
  -6   2   1      383.58      438.27      8.63 o 
  -5   2   1     3477.53     3324.81     36.02 o 
  -4   2   1     5556.14     5564.16     49.04 o 
  -3   2   1      103.45       82.15      3.19 o 
  -2   2   1     3276.96     3307.32     27.70 o 
  -1   2   1      265.58      283.06      3.40 o 
   0   2   1     7194.43     6839.76     27.16 o 
   1   2   1     6748.07     6792.00     56.89 o 
   2   2   1     5351.36     5477.36     38.63 o 
   3   2   1    70481.52    70079.06    853.67 o 
   4   2   1     2948.10     2721.55     63.51 o 
   5   2   1      138.75      131.23      3.49 o 
   6   2   1      608.26      610.20      7.94 o 
   7   2   1     1365.71     1277.75     15.98 o 
   8   2   1      342.94      300.63      9.50 o 
   9   2   1      113.29      122.56      3.89 o 
  10   2   1      521.77      474.84      9.25 o 
  11   2   1     1691.89     1691.36     27.59 o 
  12   2   1       38.06       41.11      3.81 o 
  13   2   1       33.72       28.44      5.09 o 
  14   2   1      421.98      417.17     13.31 o 
  15   2   1      404.89      409.42     12.95 o 
  16   2   1      383.16      398.54     16.43 o 
  17   2   1       98.05       86.81     14.34 o 
  18   2   1      221.39       98.09     79.43 o 
 -18   3   1       56.96       77.89     15.37 o 
 -17   3   1      153.71      166.92     13.73 o 
 -16   3   1      115.88      133.70     15.09 o 
 -15   3   1        0.41       -0.91      3.37 o 
 -14   3   1      175.28      170.73     10.39 o 
 -13   3   1      141.25      129.71      6.97 o 
 -12   3   1      151.92      153.39      7.02 o 
 -11   3   1       68.56       73.47      6.32 o 
 -10   3   1      224.05      226.11     10.82 o 
  -9   3   1        2.26        1.29      1.62 o 
  -8   3   1       92.28      105.49      4.07 o 
  -7   3   1       45.44       40.60      2.43 o 
  -6   3   1      739.82      722.43      9.54 o 
  -5   3   1      104.05      129.30      3.26 o 
  -4   3   1     5509.99     5950.56     69.21 o 
  -3   3   1      822.78      795.87     10.38 o 
  -2   3   1     1486.60     1408.08     12.37 o 
  -1   3   1      537.32      579.03      6.14 o 
   0   3   1     3998.02     3959.33     50.03 o 
   1   3   1      474.97      390.10      7.32 o 
   2   3   1    18485.00    19221.26    158.98 o 
   3   3   1     1534.31     1421.34     20.93 o 
   4   3   1       93.70      143.07      6.10 o 
   5   3   1       18.68       34.32      2.92 o 
   6   3   1     7445.83     7705.74     86.89 o 
   7   3   1     1072.01     1166.75     15.85 o 
   8   3   1       96.30       80.13      4.94 o 
   9   3   1        4.82        8.27      2.98 o 
  10   3   1        0.18        8.71      3.21 o 
  11   3   1      120.17      104.39      4.62 o 
  12   3   1      253.53      258.37      7.99 o 
  13   3   1      255.16      264.55      8.48 o 
  14   3   1       11.21        4.16      3.67 o 
  15   3   1       22.32       28.96      5.32 o 
  16   3   1      128.52      136.17     10.01 o 
  17   3   1      246.45      239.39     22.40 o 
 -18   4   1        1.34       -3.89      8.46 o 
 -17   4   1       30.83       40.78      8.53 o 
 -16   4   1       57.62       63.94      9.08 o 
 -15   4   1       44.71       57.42     10.37 o 
 -14   4   1        0.08       -3.04      3.04 o 
 -13   4   1      225.60      188.69      7.55 o 
 -12   4   1      108.63      114.16      5.30 o 
 -11   4   1      403.43      412.26     13.93 o 
 -10   4   1       89.87       89.17      4.28 o 
  -9   4   1      390.01      395.83      9.75 o 
  -8   4   1      123.28      125.01      5.75 o 
  -7   4   1      175.97      190.60      4.77 o 
  -6   4   1      121.19      105.01      3.30 o 
  -5   4   1     1818.13     1914.98     25.03 o 
  -4   4   1       19.08       30.41      1.84 o 
  -3   4   1       12.19       39.26      2.81 o 
  -2   4   1       61.43       71.02      2.41 o 
  -1   4   1     2330.75     2296.56     20.96 o 
   0   4   1       19.45       30.15      1.82 o 
   1   4   1      719.80      599.37     18.03 o 
   2   4   1      429.45      455.70     10.64 o 
   3   4   1      150.24      163.63      3.69 o 
   4   4   1      642.41      587.14     11.11 o 
   5   4   1     4056.65     4548.11     51.78 o 
   6   4   1     2620.22     2674.50     47.99 o 
   7   4   1      113.16      100.35      5.96 o 
   8   4   1      272.70      299.34      8.35 o 
   9   4   1        0.08        2.69      2.22 o 
  10   4   1      344.88      344.10      8.62 o 
  11   4   1        2.85       15.73      4.60 o 
  12   4   1      144.25      156.32      7.03 o 
  13   4   1        8.22        8.00      4.17 o 
  14   4   1       37.10       56.26     11.45 o 
  15   4   1      471.74      459.35     15.99 o 
  16   4   1       30.88       39.58      7.61 o 
  17   4   1       15.92       16.91     10.25 o 
 -17   5   1        7.84       11.52      7.86 o 
 -16   5   1        3.10        7.09      6.87 o 
 -15   5   1       33.24       45.83      6.76 o 
 -14   5   1       70.61       70.70      5.79 o 
 -13   5   1        1.83        7.32      4.37 o 
 -12   5   1       14.07       39.12      4.54 o 
 -11   5   1      465.61      423.62     10.74 o 
 -10   5   1       30.74       42.12      3.94 o 
  -9   5   1      403.82      379.07      8.82 o 
  -8   5   1       25.12       28.51      2.83 o 
  -7   5   1       59.18       60.95      6.84 o 
  -6   5   1        1.44        6.11      3.04 o 
  -5   5   1      156.14      225.14      4.81 o 
  -4   5   1      503.51      531.62      7.90 o 
  -3   5   1      431.11      500.57     12.01 o 
  -2   5   1     4103.45     4330.32     43.38 o 
  -1   5   1      261.59      319.13      6.99 o 
   0   5   1       25.42       27.96      3.42 o 
   1   5   1        0.07        3.44      1.89 o 
   2   5   1     2100.08     2295.98     35.74 o 
   3   5   1      946.00      930.61     13.34 o 
   4   5   1      429.00      429.03      6.57 o 
   5   5   1      259.95      278.81      5.58 o 
   6   5   1      645.07      634.04     12.35 o 
   7   5   1     1720.34     1748.71     42.37 o 
   8   5   1        5.17       15.73      3.17 o 
   9   5   1      483.41      477.65     10.34 o 
  10   5   1        6.01       25.35      5.05 o 
  11   5   1       11.93        7.02      2.95 o 
  12   5   1        4.57       10.43      4.27 o 
  13   5   1       18.16       18.36      7.28 o 
  14   5   1       16.69       35.32      8.41 o 
  15   5   1        0.17       15.31      6.33 o 
  16   5   1       79.09       65.52      8.48 o 
  17   5   1       26.16       53.15     20.00 o 
 -16   6   1       89.39       72.78     10.88 o 
 -15   6   1        2.09       -2.38      5.38 o 
 -14   6   1       60.66       73.46      5.98 o 
 -13   6   1       82.86       71.03      7.54 o 
 -12   6   1       58.86       48.15      4.77 o 
 -11   6   1      255.95      236.35      8.40 o 
 -10   6   1       88.91       91.61      6.15 o 
  -9   6   1      170.45      174.17      6.62 o 
  -8   6   1       50.26       55.98      4.36 o 
  -7   6   1      367.41      365.21      7.88 o 
  -6   6   1       50.35       69.51      5.88 o 
  -5   6   1      372.13      399.95     13.11 o 
  -4   6   1      108.23      139.25      3.74 o 
  -3   6   1      129.11      130.11      3.34 o 
  -2   6   1      883.54      929.29     11.31 o 
  -1   6   1      448.21      487.38      9.99 o 
   0   6   1      678.18      748.26     12.22 o 
   1   6   1     1127.72     1193.88     17.96 o 
   2   6   1        0.85        0.82      1.95 o 
   3   6   1       73.54       68.50      4.38 o 
   4   6   1      199.97      170.52      3.53 o 
   5   6   1       32.72       36.28      2.90 o 
   6   6   1       13.25       17.26      4.36 o 
   7   6   1      343.10      335.80      7.69 o 
   8   6   1       77.29       77.86      5.60 o 
   9   6   1      453.19      460.51     12.55 o 
  10   6   1       57.00       55.08      4.25 o 
  11   6   1       70.03       71.79      6.61 o 
  12   6   1       66.63       56.84      5.85 o 
  13   6   1      174.31      176.35     10.21 o 
  14   6   1        0.02        1.35      4.32 o 
  15   6   1        5.64        5.20      5.08 o 
  16   6   1        5.19        4.33      8.10 o 
 -16   7   1       51.33       41.38     12.28 o 
 -15   7   1        0.54        3.67      5.67 o 
 -14   7   1      276.65      262.26     16.08 o 
 -13   7   1      152.91      140.09      7.39 o 
 -12   7   1       28.34       36.26      6.56 o 
 -11   7   1      386.27      355.69     10.32 o 
 -10   7   1      760.31      698.32     18.32 o 
  -9   7   1      898.12      816.07     19.38 o 
  -8   7   1      218.47      224.59      7.04 o 
  -7   7   1     1294.62     1273.97     25.84 o 
  -6   7   1     1223.60     1188.23     21.27 o 
  -5   7   1     1110.19     1059.12     15.89 o 
  -4   7   1        7.97       12.47      2.74 o 
  -3   7   1      604.88      523.16     13.76 o 
  -2   7   1     1686.03     1588.50     18.98 o 
  -1   7   1      773.98      693.67     12.12 o 
   0   7   1      475.96      503.38     10.02 o 
   1   7   1      362.88      317.93      9.52 o 
   2   7   1      374.32      349.11     12.22 o 
   3   7   1        8.94       14.41      3.47 o 
   4   7   1      131.70      155.72      7.20 o 
   5   7   1     1275.28     1258.49     24.07 o 
   6   7   1     1492.59     1405.30     27.09 o 
   7   7   1       11.40       16.00      2.90 o 
   8   7   1      115.90      128.59      8.01 o 
   9   7   1      286.81      290.82      8.65 o 
  10   7   1      299.19      298.00      8.74 o 
  11   7   1        4.96        3.20      3.19 o 
  12   7   1       93.28      128.12      9.49 o 
  13   7   1      124.02      146.38     10.17 o 
  14   7   1      139.81      150.99     11.24 o 
  15   7   1        7.27        9.15      7.63 o 
 -15   8   1       13.05        8.86     11.71 o 
 -14   8   1        2.49        2.91      6.48 o 
 -13   8   1        4.82        7.83      5.35 o 
 -12   8   1        1.81        2.92      4.19 o 
 -11   8   1        3.00       11.61      4.70 o 
 -10   8   1       47.26       40.02      5.47 o 
  -9   8   1      102.58       92.12      9.78 o 
  -8   8   1       21.24       31.17      4.54 o 
  -7   8   1       21.47       28.20      4.11 o 
  -6   8   1        2.05       10.17      4.31 o 
  -5   8   1       11.46       23.19      5.40 o 
  -4   8   1      274.74      255.45      7.95 o 
  -3   8   1      303.14      317.26      8.14 o 
  -2   8   1       13.24       32.38      4.91 o 
  -1   8   1     1253.64     1283.81     29.93 o 
   0   8   1      397.10      354.37      9.06 o 
   1   8   1       59.95       70.58      4.10 o 
   2   8   1       27.02       32.01      3.56 o 
   3   8   1        3.45        5.02      2.72 o 
   4   8   1      191.30      189.67      7.13 o 
   5   8   1      245.46      244.80     15.01 o 
   6   8   1       66.20       79.54      5.78 o 
   7   8   1        0.00        6.47      5.31 o 
   8   8   1        0.02        0.15      3.11 o 
   9   8   1       12.48       18.75      7.51 o 
  10   8   1        1.08        0.40      3.98 o 
  11   8   1       72.41       69.04     12.18 o 
  12   8   1        7.07        3.50      4.97 o 
  13   8   1       30.50       40.53      9.65 o 
  14   8   1        1.55        5.71      7.16 o 
 -14   9   1       91.61      136.76     17.17 o 
 -13   9   1       50.24       73.94     10.71 o 
 -12   9   1      131.65      105.71      9.68 o 
 -11   9   1       11.85       24.31      5.38 o 
 -10   9   1      547.09      514.40     17.50 o 
  -9   9   1       56.49       70.08      7.75 o 
  -8   9   1      298.45      274.43     14.78 o 
  -7   9   1      234.31      217.52      8.95 o 
  -6   9   1      565.38      526.14     14.75 o 
  -5   9   1      722.80      702.31     21.51 o 
  -4   9   1        5.69       10.22      4.70 o 
  -3   9   1      511.05      471.70     16.25 o 
  -2   9   1      242.03      244.00     11.16 o 
  -1   9   1       72.50       59.95      6.42 o 
   0   9   1        5.16       11.58      4.64 o 
   1   9   1      424.20      417.95     14.83 o 
   2   9   1        8.51       11.22      4.63 o 
   3   9   1       12.37       12.91      3.31 o 
   4   9   1       48.65       37.57      4.63 o 
   5   9   1      339.82      330.03     10.80 o 
   6   9   1      502.25      494.51     17.02 o 
   7   9   1       19.87       13.82      4.10 o 
   8   9   1       26.92       21.30      6.02 o 
   9   9   1      262.51      257.12     11.14 o 
  10   9   1      162.61      147.68     11.96 o 
  11   9   1        3.20       -1.09      4.90 o 
  12   9   1        6.02        7.32      6.09 o 
  13   9   1      119.03      111.49     11.03 o 
 -12  10   1       77.12       43.60     13.04 o 
 -11  10   1       14.47        7.57      6.80 o 
 -10  10   1       11.84       31.31      8.00 o 
  -9  10   1       85.63       84.78      9.11 o 
  -8  10   1       31.23       34.50     10.45 o 
  -7  10   1       49.34       57.58     12.17 o 
  -6  10   1        0.45       -3.40      5.04 o 
  -5  10   1      106.57      105.07      8.76 o 
  -4  10   1       61.47       65.51      7.61 o 
  -3  10   1        8.87       31.83      8.62 o 
  -2  10   1       26.55       35.85      6.27 o 
  -1  10   1      128.21      126.56      9.11 o 
   0  10   1        4.96        4.85      4.74 o 
   1  10   1       79.06       69.70      7.35 o 
   2  10   1        6.06        1.74      4.62 o 
   3  10   1        1.31        9.21      5.28 o 
   4  10   1      101.58      111.69      9.24 o 
   5  10   1       68.36       60.23      7.36 o 
   6  10   1      200.39      200.32     12.53 o 
   7  10   1       78.87       88.92     15.42 o 
   8  10   1       35.73       56.07      7.88 o 
   9  10   1        5.54       13.27      6.22 o 
  10  10   1        0.02        0.02      5.92 o 
  11  10   1        0.43       -3.12      6.55 o 
  12  10   1       26.03       27.78      8.94 o 
 -11  11   1      143.49      124.22     16.96 o 
 -10  11   1        1.66       13.30      8.24 o 
  -9  11   1        0.84        0.46      5.08 o 
  -8  11   1       98.89      109.44     15.34 o 
  -7  11   1        2.35        0.17      4.73 o 
  -6  11   1       26.58       43.88      9.78 o 
  -5  11   1        3.04        5.88      6.10 o 
  -4  11   1       24.26       38.93      7.11 o 
  -3  11   1        0.38        0.07      4.84 o 
  -2  11   1       58.45       77.18      8.99 o 
  -1  11   1        2.69       12.50      5.83 o 
   0  11   1       87.18       69.46      8.25 o 
   1  11   1        6.58        1.58      5.44 o 
   2  11   1      159.13      165.52     11.23 o 
   3  11   1       48.99       64.94      9.07 o 
   4  11   1       88.95      102.88     15.42 o 
   5  11   1        9.50       31.45      7.20 o 
   6  11   1       93.32       89.20      9.06 o 
   7  11   1       44.46       50.66      7.74 o 
   8  11   1        1.06        7.15      7.42 o 
   9  11   1        5.07        4.48      7.61 o 
  10  11   1        0.72       -6.33      8.08 o 
  -8  12   1      105.79      113.28     11.34 o 
  -7  12   1       52.45       70.62      9.61 o 
  -6  12   1       41.02       47.99      8.81 o 
  -5  12   1        0.36       -5.76      6.12 o 
  -4  12   1      459.97      480.00     21.70 o 
  -3  12   1        4.23       20.17     10.03 o 
  -2  12   1       61.19       76.96      9.41 o 
  -1  12   1        9.45       16.66      6.61 o 
   0  12   1       98.58      114.70     10.67 o 
   1  12   1       32.71       46.71      8.04 o 
   2  12   1        0.04        3.23      5.61 o 
   3  12   1      144.15      142.23     12.05 o 
   4  12   1        8.08        8.14      5.97 o 
   5  12   1        1.17        3.15      5.96 o 
   6  12   1       26.14       42.64     10.72 o 
   7  12   1      355.27      392.57     24.89 o 
   8  12   1       13.89       17.31      8.86 o 
  -5  13   1       66.29       77.45     11.88 o 
  -4  13   1        7.83       22.37      9.30 o 
  -3  13   1       49.68       33.69      8.48 o 
  -2  13   1        3.61        4.71      6.34 o 
  -1  13   1       21.58       32.66      8.20 o 
   0  13   1       37.44       46.98      8.97 o 
   1  13   1        5.35        9.27      6.62 o 
   2  13   1        1.73        0.91      5.89 o 
   3  13   1       56.45       74.26     15.91 o 
   4  13   1        6.46        2.21      6.09 o 
 -19   0   2      227.23      236.58     32.57 o 
 -18   0   2      242.70      239.44     30.86 o 
 -17   0   2      198.32      204.61     20.29 o 
 -16   0   2      209.57      220.34     18.86 o 
 -15   0   2      653.37      692.29     33.11 o 
 -14   0   2      445.18      495.60     17.68 o 
 -13   0   2      126.80      133.10     12.40 o 
 -12   0   2     3274.71     3218.36     67.89 o 
 -11   0   2     2247.09     2198.73     45.45 o 
 -10   0   2       37.00       35.64      3.22 o 
  -9   0   2      699.31      634.58     16.10 o 
  -8   0   2     8143.16     7781.37    116.80 o 
  -7   0   2      562.61      558.62     20.41 o 
  -6   0   2     1020.28     1035.92     14.09 o 
  -5   0   2     1781.31     1611.61     17.82 o 
  -4   0   2    50715.72    50103.66   1625.80 o 
  -3   0   2     2724.01     2779.31     19.80 o 
  -2   0   2     3651.46     3591.81     18.25 o 
  -1   0   2    10790.88    10601.80    150.40 o 
   0   0   2     3223.62     2862.23     19.26 o 
   1   0   2     8422.08     8246.15     60.71 o 
   2   0   2    11205.31    11108.90    128.91 o 
   3   0   2    26209.17    25490.71    353.85 o 
   4   0   2    17663.47    17911.46    327.64 o 
   5   0   2      193.85      167.74      4.02 o 
   6   0   2      679.19      696.81     11.83 o 
   7   0   2     9622.32     9629.48    149.14 o 
   8   0   2      388.10      368.75      9.35 o 
   9   0   2      251.75      287.33     10.94 o 
  10   0   2       95.59      105.76      5.93 o 
  11   0   2     1036.36      981.94     24.01 o 
  12   0   2       25.89       23.32      4.69 o 
  13   0   2       28.29       55.07      5.92 o 
  14   0   2      348.98      356.38     20.31 o 
  15   0   2      134.09      145.56     15.14 o 
  16   0   2        9.21       38.20      9.75 o 
  17   0   2        6.85        5.71     12.57 o 
 -19   1   2       48.74       54.38     13.33 o 
 -18   1   2       94.50       98.79     22.38 o 
 -17   1   2       61.98       72.85      8.51 o 
 -16   1   2      195.30      179.60     17.07 o 
 -15   1   2      166.24      150.73      9.40 o 
 -14   1   2      111.67      115.70      6.65 o 
 -13   1   2       20.41       16.41      2.98 o 
 -12   1   2       51.43       63.63      5.89 o 
 -11   1   2     1206.59     1216.72     18.99 o 
 -10   1   2      735.63      702.09     21.20 o 
  -9   1   2       10.76       11.20      1.94 o 
  -8   1   2      128.65      147.50      3.38 o 
  -7   1   2      520.06      540.18     10.11 o 
  -6   1   2     1458.25     1405.98     13.71 o 
  -5   1   2     5303.83     5404.34     55.60 o 
  -4   1   2     2352.60     2323.77     23.16 o 
  -3   1   2       94.67       63.55      2.38 o 
  -2   1   2     1277.56     1419.85     14.17 o 
  -1   1   2      276.37      408.89      4.48 o 
   0   1   2       57.30       48.83      1.51 o 
   1   1   2     8515.24     8742.49     47.72 o 
   2   1   2      525.33      516.43      2.64 o 
   3   1   2     3698.62     3920.62     55.10 o 
   4   1   2      484.71      526.52      9.31 o 
   5   1   2     1199.43     1164.84     13.52 o 
   6   1   2      980.57     1101.14     13.91 o 
   7   1   2       36.79       44.46      3.68 o 
   8   1   2       53.62       53.70      3.62 o 
   9   1   2      188.58      195.56      5.78 o 
  10   1   2      871.41      863.63     14.00 o 
  11   1   2       51.60       62.24      3.75 o 
  12   1   2       35.92       39.43      6.34 o 
  13   1   2      192.29      178.39      7.71 o 
  14   1   2      999.13      859.69     36.48 o 
  15   1   2       63.17       78.04      7.74 o 
  16   1   2        2.61       11.07      5.97 o 
  17   1   2        1.50       26.86     11.31 o 
 -18   2   2        0.90        6.07      6.91 o 
 -17   2   2      265.93      248.29     13.75 o 
 -16   2   2      202.23      207.78     18.16 o 
 -15   2   2        7.52       23.27      4.78 o 
 -14   2   2      271.99      241.23     12.72 o 
 -13   2   2      433.08      423.23     11.90 o 
 -12   2   2        8.54        7.30      2.98 o 
 -11   2   2       49.67       50.34      4.01 o 
 -10   2   2      464.79      457.65      9.40 o 
  -9   2   2      878.34      848.47     13.98 o 
  -8   2   2      259.61      239.87      5.35 o 
  -7   2   2       73.32      104.29      3.23 o 
  -6   2   2      653.34      717.70     14.51 o 
  -5   2   2      416.50      344.49      6.87 o 
  -4   2   2     1533.33     1567.14     15.86 o 
  -3   2   2      309.66      356.41      6.30 o 
  -2   2   2     7246.12     7460.81     68.45 o 
  -1   2   2       69.96       73.00      2.33 o 
   0   2   2       41.28       31.58      1.94 o 
   1   2   2     3899.92     4094.37     36.13 o 
   2   2   2     6945.81     7216.47     55.80 o 
   3   2   2    12347.28    13404.58    127.10 o 
   4   2   2     1334.02     1476.15     16.24 o 
   5   2   2     7595.88     7978.80     77.93 o 
   6   2   2     3140.53     3084.22     33.19 o 
   7   2   2     1903.50     1989.97     23.73 o 
   8   2   2      116.86      126.24      4.21 o 
   9   2   2      224.98      238.57      6.47 o 
  10   2   2      242.49      230.40      6.83 o 
  11   2   2      193.14      192.42      7.14 o 
  12   2   2      119.35      128.24      7.79 o 
  13   2   2       42.14       52.08      5.18 o 
  14   2   2      111.66      115.50      7.29 o 
  15   2   2       26.30       30.71      8.64 o 
  16   2   2      119.42      144.11     10.93 o 
  17   2   2      111.23      107.15     16.91 o 
 -18   3   2       39.46       44.86     13.67 o 
 -17   3   2       57.92       69.29     15.12 o 
 -16   3   2      269.97      252.32     12.78 o 
 -15   3   2      454.34      426.44     15.87 o 
 -14   3   2      357.63      332.70     11.08 o 
 -13   3   2      336.01      315.39     16.11 o 
 -12   3   2      892.77      869.05     18.97 o 
 -11   3   2      106.08       92.46      6.27 o 
 -10   3   2      745.64      723.25     12.97 o 
  -9   3   2      686.76      694.02     11.43 o 
  -8   3   2        1.90        0.13      1.90 o 
  -7   3   2     1838.18     1928.55     23.78 o 
  -6   3   2     3202.69     3230.41     35.96 o 
  -5   3   2     1683.44     1548.85     16.98 o 
  -4   3   2     2627.24     2670.64     27.85 o 
  -3   3   2      181.90      138.91      4.76 o 
  -2   3   2      893.64      867.50      9.40 o 
  -1   3   2     2660.97     2930.41     25.58 o 
   0   3   2     1935.68     2070.83     15.74 o 
   1   3   2     1420.57     1338.85      8.90 o 
   2   3   2     1728.04     1786.94     15.90 o 
   3   3   2     1688.14     1825.26     24.28 o 
   4   3   2       50.72       48.85      3.28 o 
   5   3   2      231.95      190.17      5.19 o 
   6   3   2      886.51     1025.77     17.76 o 
   7   3   2      791.27      900.32     12.62 o 
   8   3   2       26.11       42.05      3.66 o 
   9   3   2     1078.88     1075.68     17.13 o 
  10   3   2      284.85      262.33      6.82 o 
  11   3   2       40.76       48.43      4.83 o 
  12   3   2        0.75        4.39      3.43 o 
  13   3   2      421.44      417.49     13.29 o 
  14   3   2        0.37        0.19      3.52 o 
  15   3   2       81.58       77.94      7.05 o 
  16   3   2      203.10      172.80     11.82 o 
  17   3   2       84.23       73.04     14.71 o 
 -18   4   2      198.27      231.35     16.77 o 
 -17   4   2        2.62       12.62      7.42 o 
 -16   4   2       38.24       36.41      6.44 o 
 -15   4   2       27.73       36.12      5.67 o 
 -14   4   2       21.09       22.47      4.56 o 
 -13   4   2       33.12       42.77      4.52 o 
 -12   4   2       11.77       11.67      4.37 o 
 -11   4   2      301.53      287.63     15.43 o 
 -10   4   2        6.56        3.24      2.24 o 
  -9   4   2      997.59      919.38     14.75 o 
  -8   4   2        1.32       11.56      3.70 o 
  -7   4   2      345.03      321.53      5.93 o 
  -6   4   2        0.06        4.51      1.64 o 
  -5   4   2     4779.37     4948.03     55.84 o 
  -4   4   2      415.58      474.41      7.61 o 
  -3   4   2      593.31      524.81      7.52 o 
  -2   4   2      521.84      535.15      7.10 o 
  -1   4   2     1994.41     1891.58     17.50 o 
   0   4   2      684.95      663.84     10.84 o 
   1   4   2     2144.81     1818.31     51.15 o 
   2   4   2      246.76      185.73      4.05 o 
   3   4   2       30.11       35.20      2.30 o 
   4   4   2     1579.29     1586.56     18.40 o 
   5   4   2     1606.43     1668.79     20.63 o 
   6   4   2    13508.00    14449.14    199.90 o 
   7   4   2      590.98      589.66     10.95 o 
   8   4   2      255.77      254.98      6.09 o 
   9   4   2      598.91      616.62     11.61 o 
  10   4   2      547.79      514.64     15.37 o 
  11   4   2        1.55       -3.55      3.55 o 
  12   4   2      907.29      937.21     22.97 o 
  13   4   2      547.22      496.82     36.67 o 
  14   4   2       44.44       42.53      5.05 o 
  15   4   2       90.17       83.18      7.36 o 
  16   4   2        0.84       -1.04      7.14 o 
  17   4   2       85.77       81.23     15.43 o 
 -17   5   2        8.17        2.33      6.25 o 
 -16   5   2      186.80      176.22     14.25 o 
 -15   5   2      578.65      573.78     18.30 o 
 -14   5   2       82.98       92.08     10.99 o 
 -13   5   2      199.81      195.89      9.12 o 
 -12   5   2      546.42      503.33     12.40 o 
 -11   5   2     3758.48     3613.42     59.22 o 
 -10   5   2        5.53        6.31      2.49 o 
  -9   5   2      217.76      196.22      7.45 o 
  -8   5   2      140.30      142.62      4.67 o 
  -7   5   2      986.63      875.00     13.67 o 
  -6   5   2      214.29      240.99      6.13 o 
  -5   5   2     6405.73     6798.31     92.94 o 
  -4   5   2     1768.71     1734.17     21.33 o 
  -3   5   2     3123.00     3074.38     33.86 o 
  -2   5   2      317.06      333.69      5.58 o 
  -1   5   2     6553.75     6744.65     67.69 o 
   0   5   2     6524.48     5953.37    319.29 o 
   1   5   2     3769.74     3790.71     69.86 o 
   2   5   2      222.00      180.24      7.28 o 
   3   5   2        0.46        8.59      1.15 o 
   4   5   2     1719.70     1713.55     29.27 o 
   5   5   2     3310.24     3514.55     43.80 o 
   6   5   2     1022.80     1014.97     15.35 o 
   7   5   2      247.75      257.46      6.16 o 
   8   5   2     2011.07     2055.94     35.47 o 
   9   5   2     2618.26     2626.56     57.12 o 
  10   5   2      651.80      641.53     13.71 o 
  11   5   2      431.58      407.81     12.59 o 
  12   5   2      453.95      483.59     15.04 o 
  13   5   2       14.18       24.05      5.50 o 
  14   5   2      175.99      193.94     10.16 o 
  15   5   2       99.01       99.35      8.39 o 
  16   5   2      137.32      134.16     14.16 o 
 -17   6   2       20.11       27.12      8.64 o 
 -16   6   2       16.66       22.06      7.53 o 
 -15   6   2       55.93       51.82      7.74 o 
 -14   6   2        1.79       19.81      5.43 o 
 -13   6   2       45.96       55.10      5.41 o 
 -12   6   2        7.08       -0.41      2.94 o 
 -11   6   2       47.30       42.62      4.19 o 
 -10   6   2       12.23       18.62      3.31 o 
  -9   6   2       56.23       61.38      4.02 o 
  -8   6   2      784.35      800.06     16.59 o 
  -7   6   2        4.80       -0.66      2.17 o 
  -6   6   2      493.79      485.48      8.93 o 
  -5   6   2        0.25        0.98      1.88 o 
  -4   6   2      182.55      169.00      4.79 o 
  -3   6   2       10.56       16.38      1.81 o 
  -2   6   2      201.42      293.72      4.70 o 
  -1   6   2      469.44      438.27      8.76 o 
   0   6   2       74.40      112.46      4.29 o 
   1   6   2      433.91      439.45     16.86 o 
   2   6   2     2416.08     2431.41     42.83 o 
   3   6   2     1266.48     1257.36     21.28 o 
   4   6   2       93.55       92.87      4.73 o 
   5   6   2     1252.71     1292.08     18.27 o 
   6   6   2      233.16      214.04      5.73 o 
   7   6   2     2220.88     2158.56     32.70 o 
   8   6   2     1782.06     1607.67     54.05 o 
   9   6   2      401.53      385.12     14.60 o 
  10   6   2       24.16       35.31      4.52 o 
  11   6   2      478.87      461.48     16.12 o 
  12   6   2       87.40       85.30      9.10 o 
  13   6   2        1.69       -0.01      4.16 o 
  14   6   2       13.92       14.44      5.06 o 
  15   6   2       48.06       55.38      7.44 o 
  16   6   2        6.06       18.04     13.14 o 
 -16   7   2      105.79      107.16     15.76 o 
 -15   7   2        6.35        7.48      9.43 o 
 -14   7   2      258.93      237.48     13.02 o 
 -13   7   2      174.51      168.60      8.09 o 
 -12   7   2      265.98      257.97      9.56 o 
 -11   7   2       78.48       64.84      5.26 o 
 -10   7   2      618.31      612.75     16.59 o 
  -9   7   2      358.89      336.27     14.77 o 
  -8   7   2      288.84      253.75      7.53 o 
  -7   7   2       74.20       71.08      5.80 o 
  -6   7   2      125.60      106.64      6.37 o 
  -5   7   2      210.14      204.83      5.62 o 
  -4   7   2       35.57       50.34      3.05 o 
  -3   7   2      954.05      978.94     14.09 o 
  -2   7   2     4014.77     4147.37     61.59 o 
  -1   7   2      678.07      655.09     12.55 o 
   0   7   2        3.26        8.83      2.21 o 
   1   7   2     1890.78     1974.01     32.99 o 
   2   7   2      978.33      919.29     32.74 o 
   3   7   2        5.15        5.60      2.51 o 
   4   7   2       30.13       37.44      9.57 o 
   5   7   2      203.01      194.65      7.05 o 
   6   7   2      483.90      490.47     13.41 o 
   7   7   2        8.85       20.59      4.12 o 
   8   7   2      186.05      161.73      6.16 o 
   9   7   2     2016.69     1955.23     34.96 o 
  10   7   2       94.71       84.45      6.09 o 
  11   7   2        6.18        2.72      4.37 o 
  12   7   2      200.44      157.33     10.40 o 
  13   7   2       99.16      119.32      9.89 o 
  14   7   2       11.37       14.95      6.67 o 
  15   7   2       98.69       87.71     11.71 o 
 -15   8   2        3.86       -6.13      7.27 o 
 -14   8   2        2.02       10.30      7.00 o 
 -13   8   2      216.80      224.16     13.73 o 
 -12   8   2        5.29        3.99      4.23 o 
 -11   8   2       14.25       14.34      4.50 o 
 -10   8   2       20.22       17.16      4.25 o 
  -9   8   2      517.62      542.31     13.32 o 
  -8   8   2       32.91       35.24      3.98 o 
  -7   8   2      598.80      547.25     13.79 o 
  -6   8   2      247.75      266.96     12.48 o 
  -5   8   2      574.17      574.35     11.33 o 
  -4   8   2       52.09       54.51      4.29 o 
  -3   8   2     1059.49     1001.77     18.55 o 
  -2   8   2       48.61       51.61      3.70 o 
  -1   8   2       77.74       74.34      4.80 o 
   0   8   2       49.09       50.65      3.89 o 
   1   8   2       28.31       32.61      3.77 o 
   2   8   2     1412.38     1468.18     27.26 o 
   3   8   2      139.59      129.92      7.47 o 
   4   8   2        0.86       13.07      5.64 o 
   5   8   2      232.54      239.98      9.23 o 
   6   8   2      251.52      262.27      9.29 o 
   7   8   2       16.57       29.74      6.18 o 
   8   8   2      389.51      379.77     12.42 o 
   9   8   2      117.76      102.60      7.86 o 
  10   8   2      105.13      117.88     10.44 o 
  11   8   2      160.16      137.75     10.49 o 
  12   8   2        0.60        8.26      6.85 o 
  13   8   2        1.02        0.22      5.08 o 
  14   8   2        1.07       -3.28      6.25 o 
 -14   9   2      169.80      233.73     31.43 o 
 -13   9   2       97.78      122.24     12.28 o 
 -12   9   2        0.33       -0.20      4.12 o 
 -11   9   2        3.09       12.16      8.33 o 
 -10   9   2      996.09      924.80     25.54 o 
  -9   9   2       57.05       45.18      5.78 o 
  -8   9   2        0.02        2.86      3.20 o 
  -7   9   2      178.10      169.81      8.54 o 
  -6   9   2     1722.22     1711.94     44.36 o 
  -5   9   2       47.83       50.89      6.41 o 
  -4   9   2      183.06      168.73     10.89 o 
  -3   9   2      206.45      230.20     12.67 o 
  -2   9   2     1814.19     1886.23     46.06 o 
  -1   9   2        0.65        2.43      4.68 o 
   0   9   2        0.18        8.76      9.16 o 
   1   9   2      482.37      456.01     14.11 o 
   2   9   2      965.03      947.35     21.46 o 
   3   9   2       20.45       22.27      4.09 o 
   4   9   2       27.85       50.09      8.55 o 
   5   9   2      134.82      120.58     14.00 o 
   6   9   2        9.64       20.41      4.39 o 
   7   9   2        3.04       13.28      5.13 o 
   8   9   2       16.72       17.06      4.39 o 
   9   9   2      680.00      691.46     23.69 o 
  10   9   2       28.71       29.80      6.73 o 
  11   9   2      145.03      113.17     10.06 o 
  12   9   2        1.91        7.83      5.93 o 
  13   9   2       97.34      108.30     10.67 o 
 -12  10   2      166.42      176.37     18.18 o 
 -11  10   2       28.94       35.69      8.08 o 
 -10  10   2      341.30      292.55     14.80 o 
  -9  10   2       12.14        5.37      5.48 o 
  -8  10   2      340.88      349.07     21.69 o 
  -7  10   2       33.90       23.19      6.17 o 
  -6  10   2       14.09       11.68      5.40 o 
  -5  10   2       94.14      112.23      9.26 o 
  -4  10   2      442.78      454.90     17.62 o 
  -3  10   2       66.31       72.55      9.23 o 
  -2  10   2       10.54       11.44      5.61 o 
  -1  10   2     1027.39     1082.84     31.51 o 
   0  10   2       70.81      109.72      9.40 o 
   1  10   2      624.93      637.70     22.34 o 
   2  10   2       73.77       76.31     11.71 o 
   3  10   2      199.20      208.00     11.08 o 
   4  10   2       52.39       65.60      7.82 o 
   5  10   2      220.60      244.62     12.25 o 
   6  10   2      121.58      105.11     10.22 o 
   7  10   2      199.17      204.24      9.86 o 
   8  10   2       13.43       28.31      6.44 o 
   9  10   2      167.42      190.73     12.90 o 
  10  10   2       28.50       36.47      8.96 o 
  11  10   2        9.65       12.97      8.38 o 
 -11  11   2      260.98      285.58     24.56 o 
 -10  11   2       13.32        9.26      6.54 o 
  -9  11   2       26.24       36.71      8.12 o 
  -8  11   2        0.46       -0.32      5.59 o 
  -7  11   2      162.62      162.54     11.99 o 
  -6  11   2       13.29        5.02      7.34 o 
  -5  11   2      253.48      242.84     13.81 o 
  -4  11   2       19.28       29.97      7.04 o 
  -3  11   2      762.16      739.70     26.18 o 
  -2  11   2      245.39      248.26     14.25 o 
  -1  11   2      247.45      271.13     14.23 o 
   0  11   2       18.03       36.50      7.08 o 
   1  11   2      125.74      103.33     11.71 o 
   2  11   2       56.33       59.36      8.13 o 
   3  11   2        4.16       15.86      8.95 o 
   4  11   2      113.85      116.52      9.81 o 
   5  11   2        8.59       15.21      7.92 o 
   6  11   2      148.42      137.53     12.04 o 
   7  11   2       34.83       28.91      8.86 o 
   8  11   2       71.12       88.49     16.28 o 
   9  11   2       13.58       17.84      9.65 o 
  10  11   2      173.86      193.54     18.16 o 
  -8  12   2        1.95        6.42      6.33 o 
  -7  12   2       10.91       18.59      7.52 o 
  -6  12   2       13.84       10.70      6.61 o 
  -5  12   2      263.40      258.37     15.40 o 
  -4  12   2      349.70      347.92     18.34 o 
  -3  12   2      266.63      265.36     15.63 o 
  -2  12   2      361.55      384.31     18.82 o 
  -1  12   2      158.15      158.94     12.89 o 
   0  12   2       17.66       36.13     11.01 o 
   1  12   2      150.20      171.64     12.48 o 
   2  12   2       71.22       90.14      9.56 o 
   3  12   2        0.02        0.18      5.05 o 
   4  12   2        0.88       -0.25      5.16 o 
   5  12   2        0.15       -1.81      5.92 o 
   6  12   2       55.51       54.92     10.85 o 
   7  12   2        1.94       -2.62      7.42 o 
  -5  13   2       12.20        5.34      6.87 o 
  -4  13   2       61.05       81.43     10.48 o 
  -3  13   2        0.15       -4.40      6.55 o 
  -2  13   2      134.24      144.88     14.93 o 
  -1  13   2       22.51       26.37      8.02 o 
   0  13   2        7.92       -0.83      5.89 o 
   1  13   2       20.15       27.41      8.33 o 
   2  13   2       33.38       79.22     10.64 o 
   3  13   2       11.46       10.28      7.35 o 
   4  13   2       11.14       34.00     10.32 o 
 -19   1   3      321.77      328.26     25.85 o 
 -18   1   3       42.19       44.83      8.40 o 
 -17   1   3       11.88       12.65     10.50 o 
 -16   1   3      393.97      416.35     19.30 o 
 -15   1   3      640.81      625.34     20.78 o 
 -14   1   3       78.70       81.27      7.55 o 
 -13   1   3       55.46       48.55      5.20 o 
 -12   1   3      151.62      169.87      5.29 o 
 -11   1   3      511.80      511.46      8.97 o 
 -10   1   3     1094.88     1107.85     15.09 o 
  -9   1   3      136.79      132.49      5.79 o 
  -8   1   3       80.80      111.48      5.71 o 
  -7   1   3        0.01        1.80      1.19 o 
  -6   1   3      758.46      796.58      8.51 o 
  -5   1   3      107.36       95.69      2.22 o 
  -4   1   3      858.11      893.61      8.67 o 
  -3   1   3      349.55      415.86      4.26 o 
  -2   1   3     2615.26     2484.56     21.33 o 
  -1   1   3      130.87      109.68      4.00 o 
   0   1   3     6090.70     5874.32    140.81 o 
   1   1   3       25.03       27.41      2.64 o 
   2   1   3        3.77       13.41      0.53 o 
   3   1   3     1220.05     1404.47     15.54 o 
   4   1   3     3274.43     3517.68     44.15 o 
   5   1   3      124.78       95.97      2.52 o 
   6   1   3      498.29      559.81      8.47 o 
   7   1   3      658.37      675.50     10.86 o 
   8   1   3       56.79       45.03      4.07 o 
   9   1   3       95.33      110.83      4.73 o 
  10   1   3       24.68       27.57      2.73 o 
  11   1   3       64.20       69.00      6.73 o 
  12   1   3        8.84        4.74      3.44 o 
  13   1   3        0.62       10.95      7.29 o 
  14   1   3        4.61        2.26      4.71 o 
  15   1   3        1.75        4.97      5.19 o 
  16   1   3       26.78       18.86      6.69 o 
  17   1   3      109.53      125.99     19.63 o 
 -18   2   3       52.04       57.11     10.70 o 
 -17   2   3      194.08      197.95     12.22 o 
 -16   2   3      129.84      150.98     12.16 o 
 -15   2   3      194.43      189.22     10.62 o 
 -14   2   3       91.24       95.28      6.39 o 
 -13   2   3      365.14      351.55     14.75 o 
 -12   2   3      593.67      594.78     11.49 o 
 -11   2   3       39.26       51.49      6.22 o 
 -10   2   3       25.39       23.32      2.40 o 
  -9   2   3     3458.98     3392.35     41.17 o 
  -8   2   3     4209.56     4204.71     46.98 o 
  -7   2   3      446.52      446.48      8.37 o 
  -6   2   3     1971.64     1835.70     19.30 o 
  -5   2   3     3902.56     4087.24     76.71 o 
  -4   2   3     1351.41     1352.85     14.55 o 
  -3   2   3      578.44      568.09      6.85 o 
  -2   2   3     4239.35     4150.41     47.55 o 
  -1   2   3    22897.41    22913.93    197.83 o 
   0   2   3      631.22      656.31      6.40 o 
   1   2   3      841.73      851.99      8.27 o 
   2   2   3     5322.50     5294.98     42.33 o 
   3   2   3        0.96       13.48      2.14 o 
   4   2   3     1621.06     1525.77     33.04 o 
   5   2   3     1685.18     1809.92     17.05 o 
   6   2   3     3124.78     3023.78     66.63 o 
   7   2   3     5559.99     5590.97     90.48 o 
   8   2   3       78.12       64.09      5.99 o 
   9   2   3      680.97      670.62     16.08 o 
  10   2   3      709.77      695.47     18.26 o 
  11   2   3      198.86      227.87      9.24 o 
  12   2   3       35.07       49.33      4.59 o 
  13   2   3       36.48       46.90      6.63 o 
  14   2   3      320.47      332.51     14.77 o 
  15   2   3      323.07      351.56     18.64 o 
  16   2   3        8.90        5.93      5.62 o 
  17   2   3       23.16       29.39     14.86 o 
 -18   3   3      231.97      247.63     17.15 o 
 -17   3   3       10.89       21.29      7.75 o 
 -16   3   3       13.01       17.81      6.02 o 
 -15   3   3       55.11       62.40      7.38 o 
 -14   3   3      210.82      209.79     10.01 o 
 -13   3   3        5.61       11.49      7.75 o 
 -12   3   3       89.54      108.29      7.58 o 
 -11   3   3      458.28      446.78      9.34 o 
 -10   3   3     1339.33     1322.89     22.34 o 
  -9   3   3      109.57      109.06      5.19 o 
  -8   3   3      121.24      108.57      8.29 o 
  -7   3   3       38.00       29.47      2.27 o 
  -6   3   3      198.72      143.45      3.83 o 
  -5   3   3     1424.10     1432.48     16.10 o 
  -4   3   3      482.16      504.21      6.40 o 
  -3   3   3      108.20      152.78      3.00 o 
  -2   3   3     1999.04     1872.11     17.74 o 
  -1   3   3      293.91      345.54      4.38 o 
   0   3   3     3855.74     3652.90     42.00 o 
   1   3   3      578.39      590.53      7.12 o 
   2   3   3       67.39       55.76      1.76 o 
   3   3   3     1421.93     1487.52     14.90 o 
   4   3   3      113.15       94.19      3.29 o 
   5   3   3      820.26      709.29     10.10 o 
   6   3   3       63.70       72.75      2.46 o 
   7   3   3       14.65       20.91      6.27 o 
   8   3   3      513.02      479.38     13.26 o 
   9   3   3      143.89      146.61      5.86 o 
  10   3   3       17.17       19.18      3.76 o 
  11   3   3       79.43       73.47      5.57 o 
  12   3   3        0.44        3.60      4.15 o 
  13   3   3        1.42        3.85      3.71 o 
  14   3   3       35.17       26.94      5.12 o 
  15   3   3       43.56       56.09      8.32 o 
  16   3   3       54.11       86.45      9.88 o 
  17   3   3       10.06       -1.14     19.43 o 
 -18   4   3        9.41        1.00      6.37 o 
 -17   4   3        2.78        2.94      6.75 o 
 -16   4   3      121.47      127.90     10.64 o 
 -15   4   3       17.07       32.50      8.81 o 
 -14   4   3        3.04       -0.52      4.54 o 
 -13   4   3      207.11      196.26      8.19 o 
 -12   4   3      138.12      128.17      8.58 o 
 -11   4   3      246.14      259.43      7.11 o 
 -10   4   3       27.25       37.27      3.95 o 
  -9   4   3       15.69       24.16      2.56 o 
  -8   4   3       61.61       64.48      3.33 o 
  -7   4   3       23.00       28.03      5.29 o 
  -6   4   3        0.25        7.14      1.92 o 
  -5   4   3      702.92      713.43      9.98 o 
  -4   4   3      419.45      457.84      8.72 o 
  -3   4   3        1.72        4.43      2.47 o 
  -2   4   3      360.09      345.01      5.52 o 
  -1   4   3      389.01      331.32      9.16 o 
   0   4   3       38.01       36.67      2.03 o 
   1   4   3     2462.55     2721.15     24.86 o 
   2   4   3     1358.91     1339.87     14.25 o 
   3   4   3        0.86        3.17      1.17 o 
   4   4   3       39.44       52.01      2.43 o 
   5   4   3     1351.53     1420.85     17.90 o 
   6   4   3      127.24      141.33      4.22 o 
   7   4   3      573.10      620.03      9.93 o 
   8   4   3      397.90      369.93      7.74 o 
   9   4   3      638.39      580.41     13.70 o 
  10   4   3       85.90       90.96      5.61 o 
  11   4   3        2.82       11.22      5.41 o 
  12   4   3      164.22      190.27     11.66 o 
  13   4   3       23.04       19.33      4.52 o 
  14   4   3       60.89       73.39      6.90 o 
  15   4   3      152.35      155.63     11.85 o 
  16   4   3       36.40       47.21      8.43 o 
 -17   5   3       45.67       59.20     10.21 o 
 -16   5   3        0.01       -3.20      4.99 o 
 -15   5   3      254.74      263.79     14.72 o 
 -14   5   3      141.47      137.33      9.22 o 
 -13   5   3       21.08       24.49      5.44 o 
 -12   5   3        0.95        2.24      2.84 o 
 -11   5   3      247.95      260.68      9.38 o 
 -10   5   3       44.18       50.96      4.00 o 
  -9   5   3      145.82      153.43      5.10 o 
  -8   5   3        2.02        6.22      2.59 o 
  -7   5   3        0.36       14.16      3.47 o 
  -6   5   3       32.21       38.01      4.60 o 
  -5   5   3       91.07       94.95      3.27 o 
  -4   5   3       38.12       39.39      5.02 o 
  -3   5   3     1452.93     1540.69     20.59 o 
  -2   5   3      213.96      217.37      4.03 o 
  -1   5   3      262.70      241.57      4.07 o 
   0   5   3     1112.23     1082.37     23.66 o 
   1   5   3      642.49      719.74     12.04 o 
   2   5   3      434.73      422.65      8.26 o 
   3   5   3       45.89       38.96      2.75 o 
   4   5   3        0.09        0.45      1.94 o 
   5   5   3        3.06       13.89      3.65 o 
   6   5   3      997.90     1028.07     15.57 o 
   7   5   3      852.61      838.79     16.04 o 
   8   5   3      190.71      173.18      5.71 o 
   9   5   3       21.93       39.30      5.21 o 
  10   5   3       92.29      102.52      7.23 o 
  11   5   3      136.19      120.86      6.80 o 
  12   5   3        4.41        3.30      3.87 o 
  13   5   3        2.02       -0.87      3.91 o 
  14   5   3       30.75       37.39      6.15 o 
  15   5   3        2.45        9.81      6.51 o 
  16   5   3       61.02       64.01     13.94 o 
 -17   6   3        0.54        6.47      7.46 o 
 -16   6   3        0.49       10.76      6.97 o 
 -15   6   3        1.59        5.21      5.13 o 
 -14   6   3       60.62       64.85      6.66 o 
 -13   6   3        0.04        4.21      4.06 o 
 -12   6   3      269.49      255.87      8.37 o 
 -11   6   3        2.44       -1.02      2.89 o 
 -10   6   3      363.35      317.59      8.72 o 
  -9   6   3        0.08        1.26      2.55 o 
  -8   6   3      126.32      134.02      5.25 o 
  -7   6   3       10.48       18.90      2.65 o 
  -6   6   3      518.52      523.03     11.02 o 
  -5   6   3        0.57        1.18      3.37 o 
  -4   6   3       26.17       35.30      4.27 o 
  -3   6   3      251.07      244.12      6.87 o 
  -2   6   3       98.53       92.45      5.44 o 
  -1   6   3      301.68      303.66      8.77 o 
   0   6   3      546.49      552.21     12.66 o 
   1   6   3      357.13      373.02      8.23 o 
   2   6   3      607.04      650.29     12.51 o 
   3   6   3       61.10       77.11      4.45 o 
   4   6   3      152.79      126.39      5.61 o 
   5   6   3      324.15      301.27      6.02 o 
   6   6   3      423.24      407.54      8.34 o 
   7   6   3      504.08      488.43     10.36 o 
   8   6   3      928.31      910.02     17.18 o 
   9   6   3      431.87      442.80     13.46 o 
  10   6   3       82.59       80.63      6.52 o 
  11   6   3       46.84       56.87      5.85 o 
  12   6   3       35.30       52.12      8.27 o 
  13   6   3      191.60      156.92      9.32 o 
  14   6   3        4.29        0.07      8.66 o 
  15   6   3        8.85       12.18      8.04 o 
 -16   7   3       32.44       40.23     12.61 o 
 -15   7   3      133.75      143.80     10.96 o 
 -14   7   3      155.57      156.77      9.01 o 
 -13   7   3        2.49        7.97      4.38 o 
 -12   7   3       19.53       13.84      4.07 o 
 -11   7   3      225.46      232.49      8.09 o 
 -10   7   3      394.45      402.95     11.03 o 
  -9   7   3      557.24      566.22     12.89 o 
  -8   7   3     1996.61     1852.90     35.96 o 
  -7   7   3     2124.09     2099.39     38.46 o 
  -6   7   3      281.98      282.75      8.29 o 
  -5   7   3      746.72      762.78     13.64 o 
  -4   7   3      642.74      602.36     12.47 o 
  -3   7   3     1922.19     1933.82     25.61 o 
  -2   7   3     2011.22     2007.38     32.82 o 
  -1   7   3       14.91       25.82      3.34 o 
   0   7   3      626.07      570.58     24.78 o 
   1   7   3     4285.21     4292.84     81.17 o 
   2   7   3     1500.93     1529.83     27.81 o 
   3   7   3     1191.43     1243.93     23.26 o 
   4   7   3      474.07      473.92     11.77 o 
   5   7   3     2055.61     2019.29     37.44 o 
   6   7   3      269.86      247.30      9.61 o 
   7   7   3     1326.57     1347.69     27.47 o 
   8   7   3      714.02      719.26     17.51 o 
   9   7   3      196.70      174.29     12.62 o 
  10   7   3       84.34       98.90      8.21 o 
  11   7   3      463.32      457.36     17.99 o 
  12   7   3     1365.63     1229.04     53.86 o 
  13   7   3      109.64      116.15     18.06 o 
  14   7   3       21.45       28.59     10.81 o 
 -15   8   3       16.50       18.68      9.89 o 
 -14   8   3        1.91        1.48      7.33 o 
 -13   8   3        1.36       -0.88      4.38 o 
 -12   8   3        1.57       -3.35      3.99 o 
 -11   8   3        0.15        4.09      3.20 o 
 -10   8   3       44.58       46.41      5.09 o 
  -9   8   3      522.37      452.58     11.46 o 
  -8   8   3      111.94       96.20      7.33 o 
  -7   8   3      759.03      722.82     15.42 o 
  -6   8   3       47.17       55.73      4.05 o 
  -5   8   3       13.88       19.42      2.94 o 
  -4   8   3       61.89       54.89      4.57 o 
  -3   8   3       10.57       20.38      4.55 o 
  -2   8   3      219.99      235.13      7.68 o 
  -1   8   3       54.46       66.90     12.06 o 
   0   8   3      246.40      241.04      8.73 o 
   1   8   3        3.14       13.22      8.76 o 
   2   8   3     1384.71     1393.85     32.60 o 
   3   8   3      115.43      111.59      6.36 o 
   4   8   3      112.08      110.37      9.02 o 
   5   8   3       40.03       38.39      4.15 o 
   6   8   3      151.01      145.24      6.95 o 
   7   8   3        2.80       11.28      7.73 o 
   8   8   3       81.12       85.60     10.10 o 
   9   8   3        5.45        2.97      4.68 o 
  10   8   3        0.79       -3.24      5.04 o 
  11   8   3      121.14      114.59     11.47 o 
  12   8   3       26.19       15.05      6.34 o 
  13   8   3        0.17        4.84      6.05 o 
 -14   9   3       10.43       -2.29     12.00 o 
 -13   9   3        6.47        6.90      6.81 o 
 -12   9   3       68.65       70.55      9.56 o 
 -11   9   3      147.54      146.17      9.60 o 
 -10   9   3      629.93      623.01     19.12 o 
  -9   9   3       14.03        7.04      3.92 o 
  -8   9   3      103.23      113.84     11.50 o 
  -7   9   3      482.70      419.09     16.12 o 
  -6   9   3       74.81       74.71      6.82 o 
  -5   9   3       71.18       61.90      6.92 o 
  -4   9   3       59.64       53.87      6.48 o 
  -3   9   3      422.35      412.45     15.22 o 
  -2   9   3      996.63     1004.78     28.28 o 
  -1   9   3      110.49      121.22      7.69 o 
   0   9   3      973.72     1009.10     22.49 o 
   1   9   3     2155.62     2126.51     41.81 o 
   2   9   3      107.96      125.56     10.30 o 
   3   9   3       35.82       28.74      5.30 o 
   4   9   3      564.38      554.65     15.37 o 
   5   9   3      401.34      398.38     13.28 o 
   6   9   3       32.75       34.62      4.94 o 
   7   9   3       45.58       58.37      6.92 o 
   8   9   3      101.27      112.26      9.17 o 
   9   9   3      306.86      325.29     15.85 o 
  10   9   3        5.34       19.08     13.84 o 
  11   9   3      116.69      108.41     11.88 o 
  12   9   3      242.23      225.44     14.93 o 
 -12  10   3        0.66        5.64      6.78 o 
 -11  10   3       41.80       37.57      7.54 o 
 -10  10   3       18.60       31.39      9.89 o 
  -9  10   3       17.58       23.62      6.31 o 
  -8  10   3        6.04       10.85      5.40 o 
  -7  10   3      185.42      151.10     10.41 o 
  -6  10   3       15.10       -0.84      4.48 o 
  -5  10   3      170.97      153.67     10.13 o 
  -4  10   3      233.91      223.08     12.43 o 
  -3  10   3        6.63        6.80      5.04 o 
  -2  10   3       80.08       76.56      8.07 o 
  -1  10   3      351.88      350.00     14.89 o 
   0  10   3       62.28       54.42      7.71 o 
   1  10   3      959.37      889.42     27.02 o 
   2  10   3       42.74       41.38      6.66 o 
   3  10   3      126.43      147.81      9.61 o 
   4  10   3      125.71      110.71     14.02 o 
   5  10   3        0.19        4.86      3.80 o 
   6  10   3        0.36        0.77      3.82 o 
   7  10   3       11.11        8.20      5.63 o 
   8  10   3       38.59       47.63      7.59 o 
   9  10   3        4.64       -1.18      5.46 o 
  10  10   3       16.32       27.37      8.63 o 
  11  10   3        0.78        7.78      8.13 o 
 -11  11   3        0.62       -7.94      7.97 o 
 -10  11   3        9.22       10.18      6.59 o 
  -9  11   3        2.50       -2.12      5.40 o 
  -8  11   3       39.58       57.72      8.09 o 
  -7  11   3        3.19       -0.09      5.47 o 
  -6  11   3      119.44      120.63     10.81 o 
  -5  11   3      207.77      204.27     12.99 o 
  -4  11   3       96.50       95.99      9.54 o 
  -3  11   3        7.97       16.59      6.25 o 
  -2  11   3       54.53       75.57     11.34 o 
  -1  11   3      571.79      549.53     21.45 o 
   0  11   3        6.12       15.53      5.87 o 
   1  11   3        0.21        4.66      5.16 o 
   2  11   3        4.16       16.13      5.78 o 
   3  11   3       66.35       56.01     11.18 o 
   4  11   3       38.52       63.65      7.84 o 
   5  11   3       37.67       31.74     10.97 o 
   6  11   3       23.40       24.55      8.50 o 
   7  11   3        1.04        0.47      6.35 o 
   8  11   3      137.69      161.00     16.80 o 
   9  11   3        0.25       -1.35      6.88 o 
  -8  12   3       74.24       99.95     10.80 o 
  -7  12   3        0.07        4.84      6.13 o 
  -6  12   3        0.40        6.94      6.62 o 
  -5  12   3       48.25       74.09      9.66 o 
  -4  12   3       33.84       48.11      8.48 o 
  -3  12   3       17.96       15.78      6.73 o 
  -2  12   3        3.62        4.53      5.74 o 
  -1  12   3       27.57       61.75      8.75 o 
   0  12   3       74.66       92.14      9.69 o 
   1  12   3       13.20       12.15      7.67 o 
   2  12   3       97.28      123.79     11.13 o 
   3  12   3       63.79       57.73      8.42 o 
   4  12   3        9.26       -2.99      5.41 o 
   5  12   3        4.95        3.36      7.29 o 
   6  12   3        0.25       10.71      7.88 o 
   7  12   3        1.27        4.76      7.55 o 
  -4  13   3       87.90       83.11     10.53 o 
  -3  13   3        0.05       -0.28      8.25 o 
  -2  13   3       49.16       47.70      9.09 o 
  -1  13   3       29.77       20.66      8.00 o 
   0  13   3      108.99      108.11     13.44 o 
   1  13   3        8.74       12.74      7.19 o 
   2  13   3       10.26       17.87      8.04 o 
   3  13   3        0.37       -3.82      8.17 o 
 -19   0   4        5.62      -11.43     13.14 o 
 -18   0   4       95.80      146.50     27.72 o 
 -17   0   4      182.35      194.18     17.77 o 
 -16   0   4     5078.20     4910.00    175.10 o 
 -15   0   4      135.19      120.63     13.32 o 
 -14   0   4      442.70      468.07     23.80 o 
 -13   0   4     1078.93     1038.83     39.98 o 
 -12   0   4     7565.97     7842.68    302.30 o 
 -11   0   4      766.31      770.70     30.29 o 
 -10   0   4     1091.92     1097.50     26.73 o 
  -9   0   4     2640.32     2504.84     37.68 o 
  -8   0   4     4334.33     3681.59    288.32 o 
  -7   0   4        1.56       28.69      4.39 o 
  -6   0   4     1691.34     1738.77     37.55 o 
  -5   0   4     9214.86     9450.24    441.45 o 
  -4   0   4    23953.52    24412.64    180.22 o 
  -3   0   4     5186.26     4964.53     77.11 o 
  -2   0   4     8873.14     8947.37    105.51 o 
  -1   0   4     9566.37     9186.52    140.57 o 
   0   0   4       21.14       10.32      2.02 o 
   1   0   4     5087.53     5129.83     62.15 o 
   2   0   4     3420.07     3350.48     48.23 o 
   3   0   4     3109.29     3053.88     34.48 o 
   4   0   4      597.30      585.29     10.75 o 
   5   0   4       12.94       -0.86      7.71 o 
   6   0   4     2590.52     2549.31     61.19 o 
   7   0   4     9562.09     9070.60    134.49 o 
   8   0   4      516.01      414.11      9.36 o 
   9   0   4        1.67        1.04      2.39 o 
  10   0   4     2648.77     2581.65     81.15 o 
  11   0   4      697.59      746.08     31.45 o 
  12   0   4      209.11      202.28     16.00 o 
  13   0   4       90.11      117.51     17.14 o 
  14   0   4      340.56      370.82     23.43 o 
  15   0   4       62.14       66.98     14.48 o 
  16   0   4        1.81       -7.96      9.49 o 
 -19   1   4        3.53        4.76      8.80 o 
 -18   1   4        3.89       17.65     10.37 o 
 -17   1   4       82.04       90.76      9.90 o 
 -16   1   4       27.71       46.22      7.56 o 
 -15   1   4       16.13       15.91      5.70 o 
 -14   1   4       88.60       96.13      7.98 o 
 -13   1   4       68.78       74.07      6.84 o 
 -12   1   4      148.47      143.06      8.10 o 
 -11   1   4      116.12      104.42      4.59 o 
 -10   1   4      223.47      210.70      7.79 o 
  -9   1   4     3292.22     3142.52     64.80 o 
  -8   1   4      671.11      683.83      9.62 o 
  -7   1   4      370.10      382.45      9.79 o 
  -6   1   4      987.74     1011.97     11.77 o 
  -5   1   4     3521.06     3646.63     47.02 o 
  -4   1   4     3283.76     3447.37     27.00 o 
  -3   1   4     2126.14     2133.20     18.30 o 
  -2   1   4     1891.15     1907.58     22.75 o 
  -1   1   4       23.23       15.73      1.79 o 
   0   1   4     2029.02     2057.60     20.52 o 
   1   1   4     7518.10     7589.20     72.10 o 
   2   1   4     3923.21     3912.39     30.32 o 
   3   1   4       56.24       61.34      2.28 o 
   4   1   4      104.12      102.22      3.38 o 
   5   1   4        0.31        3.10      1.80 o 
   6   1   4     3175.03     3213.37     43.11 o 
   7   1   4      237.90      249.31      9.30 o 
   8   1   4       94.21       92.51      3.98 o 
   9   1   4       32.04       44.25      3.58 o 
  10   1   4       64.11       70.33      7.95 o 
  11   1   4        0.31        0.79      2.76 o 
  12   1   4      127.24      138.49      9.21 o 
  13   1   4        7.04        4.37      4.60 o 
  14   1   4       93.44       97.70      9.63 o 
  15   1   4       77.11       87.18     12.38 o 
  16   1   4       64.33       82.22     12.43 o 
  17   1   4       61.25       43.07     13.71 o 
 -18   2   4       35.54       27.89      7.40 o 
 -17   2   4      550.75      528.82     21.47 o 
 -16   2   4       40.85       56.36      7.42 o 
 -15   2   4      254.09      239.77     12.21 o 
 -14   2   4       39.44       45.75      9.41 o 
 -13   2   4     2874.53     2804.28     63.75 o 
 -12   2   4       70.13       84.99      8.87 o 
 -11   2   4      504.19      486.51     10.78 o 
 -10   2   4      372.00      311.93      9.31 o 
  -9   2   4      724.00      785.41     16.30 o 
  -8   2   4       14.31       29.01      4.10 o 
  -7   2   4      244.15      232.73      4.62 o 
  -6   2   4      447.33      527.82      6.97 o 
  -5   2   4      291.61      304.72      5.73 o 
  -4   2   4      494.42      477.33      8.41 o 
  -3   2   4      696.30      751.89      9.23 o 
  -2   2   4    13745.28    13870.33    129.91 o 
  -1   2   4     4181.95     4676.27     48.28 o 
   0   2   4     5352.81     5501.10     50.62 o 
   1   2   4        0.31        1.68      1.27 o 
   2   2   4      888.83      772.07      9.92 o 
   3   2   4      539.49      497.72      9.19 o 
   4   2   4      502.50      446.27      9.23 o 
   5   2   4      121.81       88.56      7.09 o 
   6   2   4     1534.14     1515.40     23.08 o 
   7   2   4        1.90        1.79      2.03 o 
   8   2   4     1336.09     1348.56     23.35 o 
   9   2   4      608.14      578.70     12.69 o 
  10   2   4      349.62      352.53     11.04 o 
  11   2   4        0.14       -3.39      3.39 o 
  12   2   4       94.32      113.12      7.60 o 
  13   2   4      322.84      329.86     14.54 o 
  14   2   4       53.96       59.53      8.68 o 
  15   2   4      129.10      122.68     10.17 o 
  16   2   4        5.52        9.97      6.04 o 
 -18   3   4        0.45       -4.76      6.81 o 
 -17   3   4        0.57        4.07      5.35 o 
 -16   3   4      135.28      120.64      9.98 o 
 -15   3   4       80.38       89.36      8.54 o 
 -14   3   4      108.87      119.83      8.54 o 
 -13   3   4      451.59      413.76     15.08 o 
 -12   3   4        0.29        1.65      2.97 o 
 -11   3   4      148.92      147.54      6.30 o 
 -10   3   4      464.28      458.25      9.89 o 
  -9   3   4     1413.43     1395.37     18.99 o 
  -8   3   4     1202.76     1247.73     16.48 o 
  -7   3   4      124.13      125.73      5.45 o 
  -6   3   4      184.64      180.09      5.72 o 
  -5   3   4     1125.15     1164.29     17.62 o 
  -4   3   4     1200.13     1209.81     13.91 o 
  -3   3   4     2465.76     2379.79     24.94 o 
  -2   3   4     2685.80     2887.95     29.28 o 
  -1   3   4     3556.67     3807.60     37.64 o 
   0   3   4        8.75        4.05      1.15 o 
   1   3   4     1630.11     1521.20     16.05 o 
   2   3   4     2412.32     2525.29     25.36 o 
   3   3   4     1230.02     1277.13     16.31 o 
   4   3   4      889.44      878.85     10.83 o 
   5   3   4     3023.26     3020.49     46.21 o 
   6   3   4      248.67      230.60      6.06 o 
   7   3   4     1475.47     1495.11     26.38 o 
   8   3   4       59.77       46.60      3.97 o 
   9   3   4       64.32       67.24      7.29 o 
  10   3   4      285.50      303.06     11.62 o 
  11   3   4        2.87        2.94      4.70 o 
  12   3   4        6.19        5.97      3.47 o 
  13   3   4       33.51       50.42      5.69 o 
  14   3   4        3.02        2.27      5.19 o 
  15   3   4       28.49       26.21      8.99 o 
  16   3   4       90.54      100.11     10.24 o 
 -18   4   4       22.79       14.14      7.68 o 
 -17   4   4       82.38       95.52      9.42 o 
 -16   4   4        0.02        0.79      5.44 o 
 -15   4   4      152.31      174.07     11.23 o 
 -14   4   4       12.16       11.08      4.97 o 
 -13   4   4      134.30      143.42      7.58 o 
 -12   4   4      510.41      501.15     13.70 o 
 -11   4   4       13.87       21.39      2.92 o 
 -10   4   4        1.02        7.22      6.09 o 
  -9   4   4       39.79       40.43      6.48 o 
  -8   4   4       33.18       38.36      2.90 o 
  -7   4   4      229.39      218.19      4.90 o 
  -6   4   4     4553.45     4509.23     55.56 o 
  -5   4   4     3087.85     3292.27     38.95 o 
  -4   4   4       31.50       31.31      2.04 o 
  -3   4   4     1700.54     1789.46     24.82 o 
  -2   4   4     1421.67     1376.03     15.76 o 
  -1   4   4     2144.37     2456.01     25.96 o 
   0   4   4     2017.79     2046.26     22.30 o 
   1   4   4       23.37       36.81      2.80 o 
   2   4   4     2034.42     2006.17     29.94 o 
   3   4   4       35.57       26.39      1.80 o 
   4   4   4      287.47      294.14      6.86 o 
   5   4   4     2651.99     2772.23     31.97 o 
   6   4   4      203.18      214.88      6.60 o 
   7   4   4      144.31      151.55      6.13 o 
   8   4   4     2750.34     2717.88     47.92 o 
   9   4   4     3691.48     3682.38     67.11 o 
  10   4   4       21.50       34.98      5.58 o 
  11   4   4        0.75        5.74      3.54 o 
  12   4   4       24.59       30.24      5.00 o 
  13   4   4      640.43      635.23     19.33 o 
  14   4   4       37.48       56.60      9.57 o 
  15   4   4       60.72       66.92      8.57 o 
  16   4   4        8.89        8.79      6.56 o 
 -17   5   4       43.76       53.78      9.66 o 
 -16   5   4        2.06       -0.55      4.99 o 
 -15   5   4      535.44      556.08     20.56 o 
 -14   5   4       19.30       15.51      5.33 o 
 -13   5   4      666.79      672.24     21.32 o 
 -12   5   4      445.85      426.14     13.45 o 
 -11   5   4      728.12      704.52     14.30 o 
 -10   5   4      496.21      484.96     10.73 o 
  -9   5   4      585.22      596.17     11.55 o 
  -8   5   4     1754.58     1702.85     25.60 o 
  -7   5   4      988.06     1017.39     15.85 o 
  -6   5   4      240.03      276.76      5.99 o 
  -5   5   4      196.70      156.08      4.41 o 
  -4   5   4     8474.45     8415.64    101.07 o 
  -3   5   4     1583.89     1524.41     19.00 o 
  -2   5   4      862.49      838.76     11.39 o 
  -1   5   4     1551.80     1681.51     27.30 o 
   0   5   4     4517.60     4645.93     89.91 o 
   1   5   4      126.18      159.21      4.40 o 
   2   5   4     1049.27      976.10     12.25 o 
   3   5   4      462.91      428.93      7.92 o 
   4   5   4     4761.77     4928.81     60.22 o 
   5   5   4      701.90      661.56     11.84 o 
   6   5   4       40.91       33.04      2.87 o 
   7   5   4     1335.44     1317.23     25.06 o 
   8   5   4     3478.00     3474.73     63.69 o 
   9   5   4      113.70       98.45      6.03 o 
  10   5   4       69.77       65.63      5.24 o 
  11   5   4       21.70       37.99      5.44 o 
  12   5   4       50.95       63.57      6.14 o 
  13   5   4      237.47      243.81     11.20 o 
  14   5   4        1.24        4.30      5.19 o 
  15   5   4      216.32      244.60     17.73 o 
 -17   6   4       49.10       57.18     10.09 o 
 -16   6   4      195.45      172.40     12.55 o 
 -15   6   4       11.68       16.86      6.46 o 
 -14   6   4       85.19       79.33      7.59 o 
 -13   6   4        0.97        0.10      3.33 o 
 -12   6   4       42.20       52.52      7.71 o 
 -11   6   4       29.25       43.33      4.34 o 
 -10   6   4      157.11      132.92      5.90 o 
  -9   6   4        0.07       -0.20      2.32 o 
  -8   6   4       50.82       57.09      4.22 o 
  -7   6   4       48.47       38.67      3.26 o 
  -6   6   4      520.04      483.42      9.31 o 
  -5   6   4      986.29      924.44     14.84 o 
  -4   6   4     1110.87     1182.58     17.13 o 
  -3   6   4       31.19       31.59      2.39 o 
  -2   6   4       71.09       61.66      5.15 o 
  -1   6   4     1186.11     1094.14     19.07 o 
   0   6   4       85.91      109.42      5.86 o 
   1   6   4      117.44      122.38      4.93 o 
   2   6   4      538.16      539.76     11.42 o 
   3   6   4     1464.08     1423.45     24.25 o 
   4   6   4       17.39       31.36      3.88 o 
   5   6   4      380.05      353.18      7.36 o 
   6   6   4      655.84      597.87     11.46 o 
   7   6   4      448.46      447.62     11.98 o 
   8   6   4       11.40       11.07      3.42 o 
   9   6   4      539.12      504.24     14.29 o 
  10   6   4     1017.51     1013.53     24.73 o 
  11   6   4       93.11       96.06      7.44 o 
  12   6   4      205.80      209.69     11.43 o 
  13   6   4       55.08       38.54     11.96 o 
  14   6   4      352.78      326.12     20.37 o 
  15   6   4       26.51       33.59      9.76 o 
 -16   7   4      154.08      145.08     17.36 o 
 -15   7   4       74.90       90.24     13.35 o 
 -14   7   4      118.10      132.45     10.10 o 
 -13   7   4      113.08      103.25      8.14 o 
 -12   7   4       76.64       79.85      6.46 o 
 -11   7   4      271.00      271.36     12.57 o 
 -10   7   4      399.14      404.36     11.17 o 
  -9   7   4      482.72      449.16     11.22 o 
  -8   7   4        0.02       -0.58      2.63 o 
  -7   7   4      535.28      541.27     11.38 o 
  -6   7   4      969.96      943.16     18.49 o 
  -5   7   4      287.84      278.52     10.15 o 
  -4   7   4       24.28       35.21      4.26 o 
  -3   7   4     3684.04     3710.04     72.04 o 
  -2   7   4        1.71       -1.63      3.43 o 
  -1   7   4      264.89      206.69     15.65 o 
   0   7   4       29.12       35.71      3.69 o 
   1   7   4     2688.28     2615.82     45.16 o 
   2   7   4       74.03       70.67      5.41 o 
   3   7   4      183.95      201.18      7.44 o 
   4   7   4      713.59      691.54     16.10 o 
   5   7   4     3250.93     3112.41     56.14 o 
   6   7   4       73.85       74.25      5.25 o 
   7   7   4      220.99      227.78     11.18 o 
   8   7   4       31.96       47.23      6.30 o 
   9   7   4      219.67      229.15     11.53 o 
  10   7   4       14.60       13.72      5.77 o 
  11   7   4      187.09      179.88     11.54 o 
  12   7   4       16.10       32.50      6.91 o 
  13   7   4       12.83       11.87      6.03 o 
  14   7   4       70.99       49.17     10.42 o 
 -15   8   4       35.36       42.30     17.14 o 
 -14   8   4        9.66        9.84      6.67 o 
 -13   8   4       80.77       78.60     14.43 o 
 -12   8   4       23.01       38.51      6.10 o 
 -11   8   4      172.73      183.20      8.05 o 
 -10   8   4      341.66      344.54     11.01 o 
  -9   8   4      359.66      320.46     11.53 o 
  -8   8   4      490.99      470.43     13.79 o 
  -7   8   4      232.64      228.76      8.61 o 
  -6   8   4        0.97       17.92      8.31 o 
  -5   8   4       13.59       15.12      3.72 o 
  -4   8   4      550.97      547.99     14.05 o 
  -3   8   4      129.78      116.16      6.21 o 
  -2   8   4     1046.47     1037.65     21.25 o 
  -1   8   4      373.70      349.59     12.45 o 
   0   8   4        0.60        2.99      5.86 o 
   1   8   4      733.31      718.24     16.54 o 
   2   8   4      191.51      170.19      7.51 o 
   3   8   4      181.35      164.29      9.34 o 
   4   8   4     2588.72     2594.35     49.92 o 
   5   8   4       39.08       40.00      5.03 o 
   6   8   4        2.16        7.53      3.28 o 
   7   8   4       77.72       89.68      7.71 o 
   8   8   4      101.39      118.42      9.92 o 
   9   8   4      138.33      133.12     10.32 o 
  10   8   4       77.89      108.60      9.31 o 
  11   8   4      267.93      228.68     13.94 o 
  12   8   4      469.89      479.38     21.14 o 
  13   8   4      158.23      144.33     12.46 o 
 -14   9   4      135.43      130.86     25.14 o 
 -13   9   4        1.63       -1.73      9.56 o 
 -12   9   4       31.88       37.25      8.57 o 
 -11   9   4      102.97      105.62      8.77 o 
 -10   9   4      113.73      138.78     10.18 o 
  -9   9   4       12.25       12.54      9.65 o 
  -8   9   4       22.67       19.09      5.66 o 
  -7   9   4      426.02      408.94     15.46 o 
  -6   9   4      404.76      408.04     12.35 o 
  -5   9   4      671.40      659.35     16.77 o 
  -4   9   4        2.24        3.64      3.45 o 
  -3   9   4      408.38      401.57     12.19 o 
  -2   9   4       20.83       30.61      4.66 o 
  -1   9   4        0.08       -1.87      3.44 o 
   0   9   4      115.07      119.66      6.42 o 
   1   9   4      575.33      526.66     22.35 o 
   2   9   4      468.95      480.89     20.04 o 
   3   9   4       57.38       56.90      8.15 o 
   4   9   4       90.80       95.78      6.88 o 
   5   9   4      352.37      376.27     12.33 o 
   6   9   4       89.67      102.89      6.94 o 
   7   9   4        3.43       -3.95      4.95 o 
   8   9   4      195.31      195.31     12.05 o 
   9   9   4       24.28       37.72      7.83 o 
  10   9   4      199.48      208.45     14.35 o 
  11   9   4        0.02        1.02      5.32 o 
  12   9   4      102.03       88.32     10.37 o 
 -12  10   4      290.08      308.24     22.04 o 
 -11  10   4       48.16       60.11     10.31 o 
 -10  10   4       34.61       26.83      6.72 o 
  -9  10   4        0.59        1.74      6.68 o 
  -8  10   4        5.26        8.16      6.73 o 
  -7  10   4      249.80      267.51     13.72 o 
  -6  10   4        2.30       12.84      5.57 o 
  -5  10   4      107.48      131.08      9.74 o 
  -4  10   4       12.30       20.29      5.68 o 
  -3  10   4       22.18       31.85      6.09 o 
  -2  10   4       13.37       24.36      7.75 o 
  -1  10   4      119.65      160.99     10.06 o 
   0  10   4       29.29       46.64      6.50 o 
   1  10   4        1.63        2.20      4.73 o 
   2  10   4      223.17      213.65      9.19 o 
   3  10   4      229.18      250.88     16.09 o 
   4  10   4        3.97        3.18      3.74 o 
   5  10   4       90.11       98.41      7.09 o 
   6  10   4      104.45       99.05      8.94 o 
   7  10   4       98.22      115.10      9.73 o 
   8  10   4       35.27       45.83      8.12 o 
   9  10   4        3.86       16.84     11.47 o 
  10  10   4       11.26       14.39      8.48 o 
 -11  11   4        3.35       -0.63      6.58 o 
 -10  11   4        0.04        1.40      6.47 o 
  -9  11   4       19.21       20.54      7.27 o 
  -8  11   4      193.24      172.27     12.78 o 
  -7  11   4      117.92      125.03     10.88 o 
  -6  11   4       94.89       86.39      9.52 o 
  -5  11   4        3.34       -4.16      5.69 o 
  -4  11   4      409.58      409.67     18.02 o 
  -3  11   4      177.31      176.39     12.43 o 
  -2  11   4       18.89       30.41      7.87 o 
  -1  11   4       46.21       43.41      7.77 o 
   0  11   4      236.18      255.36     13.59 o 
   1  11   4        9.25       17.56      5.97 o 
   2  11   4       57.96       57.95      7.62 o 
   3  11   4       62.03       54.41      7.51 o 
   4  11   4      192.43      197.51     12.00 o 
   5  11   4        0.05        3.21      7.36 o 
   6  11   4       15.01       13.63      7.69 o 
   7  11   4      244.83      218.70     17.15 o 
   8  11   4       21.91       30.14     14.38 o 
  -8  12   4       16.59        7.60      6.46 o 
  -7  12   4       49.19       62.37      9.12 o 
  -6  12   4       51.28       76.16     10.05 o 
  -5  12   4       25.87       48.85      8.50 o 
  -4  12   4       25.63       30.51      7.57 o 
  -3  12   4       31.14       29.74      8.66 o 
  -2  12   4        6.06       -6.50      6.50 o 
  -1  12   4       26.04       50.04      7.97 o 
   0  12   4       17.80       15.92      8.50 o 
   1  12   4       32.89       45.68     14.52 o 
   2  12   4        9.82       -1.31      5.10 o 
   3  12   4        5.11       10.42      6.49 o 
   4  12   4       93.10       97.75     12.69 o 
   5  12   4        0.53        7.00      7.67 o 
   6  12   4       33.53       12.58      8.46 o 
  -3  13   4       51.94       70.62     19.55 o 
  -2  13   4        7.36        5.81      6.67 o 
  -1  13   4        0.09        6.63      6.63 o 
   0  13   4       22.08       26.43     11.71 o 
   1  13   4       59.35       73.55     10.62 o 
 -19   1   5        2.15        4.90      6.13 o 
 -18   1   5       15.27       36.09      7.71 o 
 -17   1   5       93.77       77.09      9.28 o 
 -16   1   5      147.84      166.05     11.46 o 
 -15   1   5        8.37       46.93     15.59 o 
 -14   1   5      205.98      217.33     13.25 o 
 -13   1   5      117.43      127.96      8.80 o 
 -12   1   5       48.49       59.87      6.24 o 
 -11   1   5      712.84      666.78     17.92 o 
 -10   1   5        5.84       11.12      3.78 o 
  -9   1   5      262.08      318.95      9.38 o 
  -8   1   5      268.03      348.17      9.90 o 
  -7   1   5       42.69       58.69      1.94 o 
  -6   1   5     5372.54     5770.23     88.04 o 
  -5   1   5     3796.07     4219.72     54.81 o 
  -4   1   5      603.42      555.95      7.08 o 
  -3   1   5        2.06        4.68      1.77 o 
  -2   1   5        7.15       15.67      1.41 o 
  -1   1   5      278.26      305.55      5.05 o 
   0   1   5      465.23      417.35     11.33 o 
   1   1   5     3183.61     3571.83     38.97 o 
   2   1   5      850.15      901.24     10.78 o 
   3   1   5      643.44      700.91     10.04 o 
   4   1   5      627.81      598.84      9.34 o 
   5   1   5        2.72        7.84      3.87 o 
   6   1   5       73.83       87.23      3.43 o 
   7   1   5        2.49        8.26      3.79 o 
   8   1   5      452.76      448.11     12.66 o 
   9   1   5      282.01      261.59     11.04 o 
  10   1   5      132.97      143.94      8.49 o 
  11   1   5       13.75       20.11      7.75 o 
  12   1   5       62.15       64.64      7.04 o 
  13   1   5       56.96       82.37     10.39 o 
  14   1   5        0.11       -5.70      5.70 o 
  15   1   5        8.87        2.58      5.88 o 
  16   1   5        6.55        9.50      6.63 o 
 -18   2   5      294.24      282.01     15.88 o 
 -17   2   5        9.30       13.42      9.32 o 
 -16   2   5       14.35       26.95      8.25 o 
 -15   2   5       25.29       16.71      5.76 o 
 -14   2   5      664.33      672.94     21.84 o 
 -13   2   5     4017.65     3969.00     90.22 o 
 -12   2   5      693.53      629.16     18.70 o 
 -11   2   5      129.14      119.08      6.69 o 
 -10   2   5     2352.45     2260.35     34.56 o 
  -9   2   5     1770.57     1743.29     30.77 o 
  -8   2   5      837.35      877.02     13.84 o 
  -7   2   5        4.65        6.88      1.58 o 
  -6   2   5     2168.49     2096.68     20.36 o 
  -5   2   5     4147.65     4356.33     45.63 o 
  -4   2   5      894.97      927.44     22.97 o 
  -3   2   5     4344.55     4484.27     50.65 o 
  -2   2   5     9842.85     9814.87     99.71 o 
  -1   2   5     6038.89     6166.11     72.41 o 
   0   2   5      945.60     1027.96     11.68 o 
   1   2   5     2075.67     2050.97     21.20 o 
   2   2   5     8873.59     9658.16    109.88 o 
   3   2   5     2859.68     2875.79     45.06 o 
   4   2   5      188.45      210.34      9.81 o 
   5   2   5     1729.52     1705.42     25.40 o 
   6   2   5      798.98      768.56     13.70 o 
   7   2   5      389.10      393.58      8.92 o 
   8   2   5      128.21      125.97      7.75 o 
   9   2   5      118.35      101.51      5.46 o 
  10   2   5     2528.00     2502.46     47.43 o 
  11   2   5      284.53      280.64     12.55 o 
  12   2   5      247.58      225.65     12.36 o 
  13   2   5      369.86      340.07     15.96 o 
  14   2   5      324.61      333.86     16.16 o 
  15   2   5        0.41       -1.35      5.27 o 
  16   2   5        7.48        3.37      6.25 o 
 -18   3   5        0.75       -6.20      6.20 o 
 -17   3   5      113.89      129.25     13.06 o 
 -16   3   5        7.82        6.51      5.34 o 
 -15   3   5      100.51      101.27      9.04 o 
 -14   3   5      490.07      495.83     22.68 o 
 -13   3   5       10.11       10.15      4.68 o 
 -12   3   5      133.73      136.46      8.87 o 
 -11   3   5      156.24      157.14     10.34 o 
 -10   3   5     2930.65     2903.35     47.90 o 
  -9   3   5      314.90      306.20      8.36 o 
  -8   3   5      327.60      387.68      6.32 o 
  -7   3   5       26.09       43.38      2.18 o 
  -6   3   5     1485.54     1589.37     22.49 o 
  -5   3   5       31.81       17.05      2.96 o 
  -4   3   5     2019.42     1983.09     22.76 o 
  -3   3   5      486.00      524.95     15.34 o 
  -2   3   5     1349.91     1492.38     17.36 o 
  -1   3   5     2684.82     2858.77     31.71 o 
   0   3   5     1909.42     2056.81     23.16 o 
   1   3   5       86.97       73.87      2.55 o 
   2   3   5     3155.90     3493.87     46.01 o 
   3   3   5      434.50      447.87      5.82 o 
   4   3   5     2294.00     2188.32     31.99 o 
   5   3   5       65.69       81.44      6.43 o 
   6   3   5      837.99      857.90     18.98 o 
   7   3   5      881.34      845.08     19.98 o 
   8   3   5      102.59      113.77      7.13 o 
   9   3   5       50.23       56.97      6.67 o 
  10   3   5      439.34      416.75     12.30 o 
  11   3   5      809.84      775.52     19.65 o 
  12   3   5       13.50       -4.12      4.81 o 
  13   3   5        4.41        9.58      5.60 o 
  14   3   5        1.14       -1.51      5.42 o 
  15   3   5       39.76       50.26      8.32 o 
  16   3   5        1.18       -6.07      7.42 o 
 -18   4   5       46.60       53.09      8.70 o 
 -17   4   5       20.81       12.81      6.18 o 
 -16   4   5        5.05       18.37     10.17 o 
 -15   4   5       31.95       46.26      8.16 o 
 -14   4   5       76.83       64.72      7.65 o 
 -13   4   5      373.73      372.81     14.88 o 
 -12   4   5       95.10      101.72      6.39 o 
 -11   4   5     1465.04     1453.40     28.73 o 
 -10   4   5     1912.15     1853.38     27.44 o 
  -9   4   5       32.49       44.19      3.41 o 
  -8   4   5       14.92       30.99      6.13 o 
  -7   4   5      297.43      269.97      6.43 o 
  -6   4   5       69.82       74.07      3.34 o 
  -5   4   5      118.93      132.44      3.77 o 
  -4   4   5       29.71       32.07      3.66 o 
  -3   4   5      106.31      108.79      3.31 o 
  -2   4   5     1172.66     1156.53     15.42 o 
  -1   4   5     1727.09     1932.52     22.79 o 
   0   4   5        5.75       16.44      4.41 o 
   1   4   5      779.24      778.55     11.62 o 
   2   4   5      258.48      251.81      4.75 o 
   3   4   5      123.79      133.61      4.64 o 
   4   4   5        5.28        6.42      1.32 o 
   5   4   5      461.13      454.20     10.19 o 
   6   4   5     1294.95     1212.35     22.05 o 
   7   4   5      218.24      200.61     10.51 o 
   8   4   5      311.30      299.66     12.88 o 
   9   4   5     1001.88      954.34     22.21 o 
  10   4   5      205.37      196.51      8.74 o 
  11   4   5      432.06      417.35     13.43 o 
  12   4   5        6.93        8.73      7.84 o 
  13   4   5      162.39      176.88     12.16 o 
  14   4   5       47.33       45.15      8.17 o 
  15   4   5        0.47        3.19      6.09 o 
 -17   5   5        0.02        6.04      5.99 o 
 -16   5   5        5.73        6.06      5.45 o 
 -15   5   5        0.14        6.92      5.62 o 
 -14   5   5       23.84       31.31     10.23 o 
 -13   5   5        0.68       15.06      5.85 o 
 -12   5   5       10.99       22.71      4.59 o 
 -11   5   5      542.28      508.31     16.16 o 
 -10   5   5      123.81      124.41      6.04 o 
  -9   5   5      319.10      314.77     10.04 o 
  -8   5   5      187.93      181.18      7.16 o 
  -7   5   5      131.05      113.50      4.81 o 
  -6   5   5     1147.55     1193.58     17.91 o 
  -5   5   5       23.49       24.91      3.52 o 
  -4   5   5      341.91      374.92      7.42 o 
  -3   5   5       36.85       31.71      2.39 o 
  -2   5   5      172.13      185.76      4.39 o 
  -1   5   5      173.63      197.24      5.21 o 
   0   5   5     1348.95     1435.78     21.30 o 
   1   5   5        0.35       18.59      7.12 o 
   2   5   5      155.83      167.39      4.14 o 
   3   5   5       17.57       18.71      3.40 o 
   4   5   5      664.58      640.58     12.10 o 
   5   5   5      278.00      266.63      5.49 o 
   6   5   5      750.93      740.29     16.19 o 
   7   5   5      411.14      398.10     11.34 o 
   8   5   5      165.27      155.56      7.90 o 
   9   5   5      160.02      142.85      7.08 o 
  10   5   5        5.12       11.04      5.24 o 
  11   5   5       38.88       46.46      5.50 o 
  12   5   5        4.39        8.12      4.42 o 
  13   5   5       31.13       46.76      7.84 o 
  14   5   5       11.96       24.38      8.36 o 
  15   5   5       12.19       20.08     13.76 o 
 -17   6   5        0.46        5.83      6.91 o 
 -16   6   5       20.28       28.41      7.47 o 
 -15   6   5        9.11       13.27      5.95 o 
 -14   6   5      142.95      157.46     10.18 o 
 -13   6   5       69.97       71.91      6.19 o 
 -12   6   5        0.97        5.36      4.19 o 
 -11   6   5      161.51      149.78      6.99 o 
 -10   6   5       23.68       43.29      4.62 o 
  -9   6   5       17.78       21.39      4.04 o 
  -8   6   5        0.87       -0.18      2.38 o 
  -7   6   5      400.35      362.36      8.52 o 
  -6   6   5       17.89       27.75      4.90 o 
  -5   6   5       49.15       47.69      3.15 o 
  -4   6   5      579.78      597.29     10.39 o 
  -3   6   5       95.87      107.86      3.75 o 
  -2   6   5      300.66      305.92      5.79 o 
  -1   6   5      225.95      235.35      6.03 o 
   0   6   5       12.95       23.30      3.10 o 
   1   6   5       55.75       78.98      4.28 o 
   2   6   5        1.66        3.52      2.31 o 
   3   6   5      225.02      212.70      6.98 o 
   4   6   5      479.47      444.05     12.69 o 
   5   6   5      448.54      440.64      8.93 o 
   6   6   5      332.19      327.67     12.55 o 
   7   6   5     1490.83     1419.10     27.86 o 
   8   6   5        6.34        3.41      3.06 o 
   9   6   5       18.32       16.36      4.42 o 
  10   6   5       13.93        9.40      4.14 o 
  11   6   5        0.69        4.76      4.17 o 
  12   6   5      173.94      136.76     10.59 o 
  13   6   5       15.58        8.05      7.11 o 
  14   6   5       84.92      180.02     44.45 o 
 -16   7   5       56.27       67.67     10.60 o 
 -15   7   5      101.50       69.97      8.56 o 
 -14   7   5       45.21       43.84      7.22 o 
 -13   7   5       41.12       37.82      5.69 o 
 -12   7   5      345.34      309.10     13.59 o 
 -11   7   5      711.09      705.89     16.51 o 
 -10   7   5       49.42       53.42      4.45 o 
  -9   7   5      103.63      100.16      5.54 o 
  -8   7   5      311.79      312.12      8.89 o 
  -7   7   5       21.67       29.49      3.59 o 
  -6   7   5      205.33      213.11      6.73 o 
  -5   7   5      102.78       95.23      4.26 o 
  -4   7   5     1663.03     1608.12     24.14 o 
  -3   7   5     1457.08     1432.44     27.17 o 
  -2   7   5       50.09       40.73      4.20 o 
  -1   7   5     1330.01     1362.73     26.14 o 
   0   7   5      795.51      774.28     16.58 o 
   1   7   5      547.13      517.63     12.43 o 
   2   7   5      345.58      297.82     10.58 o 
   3   7   5       45.55       64.61     10.45 o 
   4   7   5       19.88       27.94      4.45 o 
   5   7   5       49.01       41.78      4.32 o 
   6   7   5        2.52        4.92      4.45 o 
   7   7   5      232.13      269.00     12.15 o 
   8   7   5      248.79      241.03     11.97 o 
   9   7   5      238.34      225.93     11.79 o 
  10   7   5       23.90       22.23      6.10 o 
  11   7   5      622.49      613.73     22.77 o 
  12   7   5        0.18        3.46      6.85 o 
  13   7   5        0.97        9.61      7.77 o 
 -15   8   5        8.57        1.85      6.81 o 
 -14   8   5       70.10       89.61     11.43 o 
 -13   8   5       36.90       34.10      6.42 o 
 -12   8   5       91.31       88.99      7.07 o 
 -11   8   5       21.37       20.70      4.72 o 
 -10   8   5       48.19       49.84      4.90 o 
  -9   8   5        1.99       -1.61      2.98 o 
  -8   8   5      110.92       98.43      5.79 o 
  -7   8   5      140.35      138.18      5.70 o 
  -6   8   5       14.35       25.23      3.59 o 
  -5   8   5       30.60       36.19      4.04 o 
  -4   8   5      305.43      259.11     20.10 o 
  -3   8   5      110.52      115.77      6.50 o 
  -2   8   5       50.26       65.10      8.84 o 
  -1   8   5       45.90       53.30      4.73 o 
   0   8   5        1.04       -3.20      3.24 o 
   1   8   5       18.43       32.93      7.52 o 
   2   8   5       11.48       27.13      9.97 o 
   3   8   5        0.25        8.91      4.95 o 
   4   8   5      549.45      504.95     13.62 o 
   5   8   5       63.66       49.40      4.61 o 
   6   8   5       15.41       29.39      7.84 o 
   7   8   5       38.86       56.65     11.30 o 
   8   8   5       25.00       24.47      6.25 o 
   9   8   5        1.16        8.62     10.24 o 
  10   8   5        7.55       20.99      8.04 o 
  11   8   5       20.54       17.33      9.49 o 
  12   8   5        1.53        7.66      7.11 o 
 -14   9   5       60.72       54.86     19.43 o 
 -13   9   5        9.05        1.35      7.87 o 
 -12   9   5       89.21       90.07     10.57 o 
 -11   9   5      138.48      139.19     12.99 o 
 -10   9   5        2.63       -0.90      5.13 o 
  -9   9   5      225.52      224.18     11.59 o 
  -8   9   5       75.09       83.34     11.03 o 
  -7   9   5      158.98      137.81     11.97 o 
  -6   9   5       54.35       63.66      5.77 o 
  -5   9   5       26.89       38.87      5.31 o 
  -4   9   5      464.76      426.25     12.65 o 
  -3   9   5     1675.03     1458.61     99.59 o 
  -2   9   5      265.03      264.32     12.04 o 
  -1   9   5      177.29      202.62     10.39 o 
   0   9   5        0.39        2.86      3.33 o 
   1   9   5      146.68      143.64      7.81 o 
   2   9   5       61.80       60.59      7.20 o 
   3   9   5       39.70       49.51      6.15 o 
   4   9   5      116.18      100.11      6.69 o 
   5   9   5       22.87       31.14      5.29 o 
   6   9   5       31.38       52.59     11.47 o 
   7   9   5       99.39      110.86     11.22 o 
   8   9   5      372.23      336.01     16.22 o 
   9   9   5        5.87       13.88      6.76 o 
  10   9   5        1.72        7.31      5.97 o 
  11   9   5        1.38        1.62      5.75 o 
 -12  10   5       16.59       42.74     16.00 o 
 -11  10   5       13.43       12.03      7.46 o 
 -10  10   5        0.13       -2.10      6.04 o 
  -9  10   5       20.10       19.69      6.34 o 
  -8  10   5       63.34       86.39     17.27 o 
  -7  10   5       49.41       54.81      7.88 o 
  -6  10   5      103.85       96.03      8.60 o 
  -5  10   5       87.22      106.22      8.74 o 
  -4  10   5        6.74        6.79      5.10 o 
  -3  10   5      214.82      204.05     11.71 o 
  -2  10   5        8.33       10.19      5.41 o 
  -1  10   5      270.75      272.91     12.96 o 
   0  10   5       25.59       32.08      4.87 o 
   1  10   5      176.65      162.13     12.87 o 
   2  10   5      100.59       92.61      7.78 o 
   3  10   5      144.13      137.99      9.00 o 
   4  10   5      112.66       90.66      6.87 o 
   5  10   5        1.78       -3.68      4.92 o 
   6  10   5       10.59       22.17      8.66 o 
   7  10   5        0.06       12.57     10.97 o 
   8  10   5        1.81       -2.74      5.48 o 
   9  10   5       29.61       33.17      8.20 o 
 -10  11   5      284.49      263.16     19.65 o 
  -9  11   5       67.00       79.47     11.79 o 
  -8  11   5       22.66       26.46      8.46 o 
  -7  11   5        1.86       -5.75      5.75 o 
  -6  11   5       24.91       51.01      7.76 o 
  -5  11   5        8.07        7.28      5.62 o 
  -4  11   5       94.29       82.18      8.83 o 
  -3  11   5      107.68      120.65     10.21 o 
  -2  11   5        0.21        3.88      5.29 o 
  -1  11   5       35.19       31.98      6.72 o 
   0  11   5       25.32       30.28      6.80 o 
   1  11   5       84.04       94.90      8.73 o 
   2  11   5       39.59       45.15      7.08 o 
   3  11   5        0.01       -4.46      5.22 o 
   4  11   5        2.37        3.43      6.55 o 
   5  11   5       21.63       26.93      9.82 o 
   6  11   5       15.03       22.69      9.26 o 
   7  11   5        3.99        4.65      7.24 o 
   8  11   5       32.45       44.38     13.52 o 
  -8  12   5        2.47       -1.31      6.58 o 
  -7  12   5        8.42        6.09      6.95 o 
  -6  12   5       52.31       62.58      9.25 o 
  -5  12   5       35.10       63.57     10.68 o 
  -4  12   5        2.31       -2.54      5.95 o 
  -3  12   5       36.72       60.60      8.83 o 
  -2  12   5      106.62      125.87     11.26 o 
  -1  12   5       14.91       20.01      6.86 o 
   0  12   5        5.73        4.19      6.68 o 
   1  12   5      109.19       98.92     10.04 o 
   2  12   5       29.85       44.34      9.87 o 
   3  12   5        2.65       10.96      8.00 o 
   4  12   5      103.25      115.38     14.16 o 
   5  12   5       14.36       15.21      8.90 o 
 -19   0   6       92.86      108.30     16.33 o 
 -18   0   6       59.29       89.18     14.13 o 
 -17   0   6      124.56      143.22     15.93 o 
 -16   0   6        2.96        3.86      7.24 o 
 -15   0   6     2186.98     2100.05     79.40 o 
 -14   0   6      251.35      241.83     17.32 o 
 -13   0   6     1419.33     1381.34     50.43 o 
 -12   0   6      233.10      236.80     15.24 o 
 -11   0   6     2468.44     2456.37     75.67 o 
 -10   0   6     1273.76     1290.40     42.11 o 
  -9   0   6     5861.91     6053.50    159.54 o 
  -8   0   6     1316.97     1486.94     50.29 o 
  -7   0   6     3246.39     3401.69     84.97 o 
  -6   0   6      140.16       89.08      5.85 o 
  -5   0   6       19.20        4.78      2.24 o 
  -4   0   6     1885.84     2187.67     46.90 o 
  -3   0   6     1715.11     1704.02     26.35 o 
  -2   0   6     3693.63     3517.66     52.75 o 
  -1   0   6      738.08      658.00     12.11 o 
   0   0   6     2176.76     2198.50    126.29 o 
   1   0   6     1494.08     1451.66     35.46 o 
   2   0   6     6076.53     6024.45     96.81 o 
   3   0   6     7817.01     7793.25    109.72 o 
   4   0   6     6876.56     6873.10    109.28 o 
   5   0   6     6111.93     6216.69    154.36 o 
   6   0   6     5619.12     5162.47    133.09 o 
   7   0   6     1563.37     1531.73     78.86 o 
   8   0   6     2575.00     2343.94     71.10 o 
   9   0   6      210.61      193.15     13.32 o 
  10   0   6      813.67      838.22     34.74 o 
  11   0   6       80.28       93.10     11.51 o 
  12   0   6       21.50       31.57      9.67 o 
  13   0   6     1673.47     1708.84     73.54 o 
  14   0   6      679.92      706.73     39.80 o 
  15   0   6      350.95      303.14     25.42 o 
 -19   1   6      114.20      107.35     11.20 o 
 -18   1   6      231.38      243.65     15.56 o 
 -17   1   6        8.25       15.67      6.37 o 
 -16   1   6        3.28        1.83      5.03 o 
 -15   1   6      376.87      360.22     15.99 o 
 -14   1   6        4.77        7.05     10.53 o 
 -13   1   6      546.24      546.29     18.03 o 
 -12   1   6        2.39        7.20      3.78 o 
 -11   1   6       36.98       49.45      6.10 o 
 -10   1   6       96.02      106.72      8.83 o 
  -9   1   6      176.70      154.93      6.62 o 
  -8   1   6     1131.78     1158.89     23.48 o 
  -7   1   6     2051.52     1977.65     22.39 o 
  -6   1   6     4943.59     5356.48     74.01 o 
  -5   1   6      214.09      242.04      5.62 o 
  -4   1   6      988.77     1032.08     11.88 o 
  -3   1   6      982.38      959.53     11.27 o 
  -2   1   6     7790.64     8183.76     88.05 o 
  -1   1   6      125.53      133.83      3.59 o 
   0   1   6       28.54       40.65      4.14 o 
   1   1   6        1.17       12.65      2.92 o 
   2   1   6     4799.88     4952.14     51.71 o 
   3   1   6      499.49      451.62      7.79 o 
   4   1   6     3296.13     3444.74     46.75 o 
   5   1   6     1132.64     1201.65     18.49 o 
   6   1   6       36.07       28.39      3.47 o 
   7   1   6      141.15      129.77      8.67 o 
   8   1   6      627.60      643.02     18.49 o 
   9   1   6      534.10      539.21     17.34 o 
  10   1   6      306.17      309.32     13.14 o 
  11   1   6      161.49      175.66     10.49 o 
  12   1   6        1.07        3.00      5.07 o 
  13   1   6      277.72      279.98     15.85 o 
  14   1   6      122.01      132.34     11.55 o 
  15   1   6        0.02        3.90      8.14 o 
 -18   2   6      127.44      129.81     11.95 o 
 -17   2   6       11.44       17.71      6.67 o 
 -16   2   6      260.54      271.50     20.13 o 
 -15   2   6       53.26       56.59      7.59 o 
 -14   2   6      463.79      423.17     17.12 o 
 -13   2   6      537.07      508.31     17.57 o 
 -12   2   6        0.04       -2.50      5.44 o 
 -11   2   6      126.53      122.29      7.62 o 
 -10   2   6     1329.36     1337.02     30.26 o 
  -9   2   6      632.69      565.85     16.62 o 
  -8   2   6       13.97       19.40      2.37 o 
  -7   2   6      171.44      210.08      5.16 o 
  -6   2   6     1341.78     1248.96     13.51 o 
  -5   2   6      608.23      572.13      9.71 o 
  -4   2   6      134.22       95.94      3.25 o 
  -3   2   6      537.39      685.55     10.35 o 
  -2   2   6       63.43      100.95      3.29 o 
  -1   2   6     2354.69     2478.18     32.19 o 
   0   2   6      182.31      167.79      3.74 o 
   1   2   6      455.68      415.66      6.64 o 
   2   2   6     2384.21     2750.62     32.10 o 
   3   2   6      260.77      278.04      7.93 o 
   4   2   6       18.16       26.45      2.50 o 
   5   2   6     2281.10     2275.20     35.27 o 
   6   2   6      784.21      781.64     14.77 o 
   7   2   6       22.38       23.66      4.48 o 
   8   2   6      465.31      453.25     11.52 o 
   9   2   6     1628.41     1515.46     29.36 o 
  10   2   6        2.48       -0.93      3.70 o 
  11   2   6      593.27      595.18     20.70 o 
  12   2   6      322.72      327.89     18.06 o 
  13   2   6      170.23      159.45     11.48 o 
  14   2   6        5.88        6.25      6.44 o 
  15   2   6       85.90       96.39     16.19 o 
 -18   3   6       76.83       92.43     10.96 o 
 -17   3   6      158.97      138.98     11.55 o 
 -16   3   6        2.75        0.22      4.73 o 
 -15   3   6        0.20        5.45      5.08 o 
 -14   3   6      752.27      717.93     23.33 o 
 -13   3   6      286.75      267.00     12.34 o 
 -12   3   6       73.97       62.22      6.54 o 
 -11   3   6      228.22      233.44      9.74 o 
 -10   3   6      451.52      460.22     11.02 o 
  -9   3   6      171.91      160.57      5.84 o 
  -8   3   6      219.86      197.46      6.11 o 
  -7   3   6     1016.45     1005.19     13.08 o 
  -6   3   6      533.92      520.27     10.74 o 
  -5   3   6       44.79       35.40      3.77 o 
  -4   3   6      159.92      126.47      3.43 o 
  -3   3   6     3765.47     3849.87     45.40 o 
  -2   3   6      150.37      108.75      3.34 o 
  -1   3   6       71.79      108.30      6.54 o 
   0   3   6      118.17      132.88      6.18 o 
   1   3   6      465.85      485.69      8.55 o 
   2   3   6      638.37      601.39      8.21 o 
   3   3   6     1213.83     1313.66     20.87 o 
   4   3   6      519.52      542.54     10.91 o 
   5   3   6      117.64      133.22      6.50 o 
   6   3   6      204.18      204.47     11.55 o 
   7   3   6      487.76      496.39     12.14 o 
   8   3   6      398.83      395.58     10.89 o 
   9   3   6        9.68       17.65      6.68 o 
  10   3   6       77.18       66.01      7.57 o 
  11   3   6      186.56      181.82     10.82 o 
  12   3   6      330.86      322.95     15.58 o 
  13   3   6        6.81        4.21      5.32 o 
  14   3   6       11.22       13.23      6.55 o 
  15   3   6        5.73        1.90      5.76 o 
 -18   4   6       62.57       65.96      9.60 o 
 -17   4   6      160.96      162.01     12.47 o 
 -16   4   6        0.15       -3.39      5.26 o 
 -15   4   6       84.64       77.21      8.42 o 
 -14   4   6      160.42      171.94     10.66 o 
 -13   4   6       19.93       25.07      7.15 o 
 -12   4   6       82.87       93.07      8.91 o 
 -11   4   6       70.19       66.37      5.05 o 
 -10   4   6     4091.69     4055.64     70.79 o 
  -9   4   6        7.25       19.12      3.49 o 
  -8   4   6      109.78      113.35      4.00 o 
  -7   4   6      728.51      734.06     13.13 o 
  -6   4   6     1737.25     1702.88     42.86 o 
  -5   4   6      105.90      114.95      4.17 o 
  -4   4   6      396.73      372.30      7.15 o 
  -3   4   6     2291.32     2269.70     28.78 o 
  -2   4   6     1407.86     1465.67     19.57 o 
  -1   4   6       95.68      115.91      4.69 o 
   0   4   6       19.81       41.94      2.66 o 
   1   4   6     3986.67     3926.98     48.02 o 
   2   4   6      291.10      283.95      9.12 o 
   3   4   6        7.12        5.81      3.83 o 
   4   4   6      651.42      620.03     12.95 o 
   5   4   6      960.61      962.88     18.51 o 
   6   4   6       65.82       72.29      4.78 o 
   7   4   6      159.23      168.14      7.20 o 
   8   4   6       12.43       23.94      4.11 o 
   9   4   6       11.98       11.16      5.97 o 
  10   4   6      407.28      408.18     17.45 o 
  11   4   6       60.80       79.45     13.44 o 
  12   4   6      196.48      189.78     11.86 o 
  13   4   6      166.44      186.03     13.12 o 
  14   4   6       49.72       57.08      9.04 o 
 -17   5   6      247.20      252.87     15.43 o 
 -16   5   6      309.73      322.26     16.42 o 
 -15   5   6      672.44      681.24     26.08 o 
 -14   5   6      121.49      122.80      9.75 o 
 -13   5   6        1.30        7.43      6.43 o 
 -12   5   6     1580.94     1521.04     33.34 o 
 -11   5   6      749.07      756.63     19.15 o 
 -10   5   6       88.97      113.74     11.96 o 
  -9   5   6        1.33       13.84      5.24 o 
  -8   5   6     4096.43     4005.55     73.42 o 
  -7   5   6     1501.47     1468.66     23.06 o 
  -6   5   6       23.03       29.00      2.94 o 
  -5   5   6      162.06      158.44      4.96 o 
  -4   5   6     1946.51     1833.76     25.52 o 
  -3   5   6       93.27       89.57      5.20 o 
  -2   5   6      507.18      564.64     11.42 o 
  -1   5   6     4289.42     4401.17     59.75 o 
   0   5   6     2274.69     2212.01     40.45 o 
   1   5   6        0.87        9.32      3.52 o 
   2   5   6       17.20       25.20      3.37 o 
   3   5   6     3013.34     2980.41     39.23 o 
   4   5   6      285.88      286.96      8.40 o 
   5   5   6      362.16      329.18      9.52 o 
   6   5   6      217.45      208.66      7.83 o 
   7   5   6     1849.66     1808.99     36.64 o 
   8   5   6       33.13       38.70      4.98 o 
   9   5   6        9.24       10.03      4.66 o 
  10   5   6       29.49       37.01      6.01 o 
  11   5   6      224.72      236.17     10.37 o 
  12   5   6       81.04       74.77      8.35 o 
  13   5   6        7.69       12.79      6.19 o 
  14   5   6      135.87      125.35     13.47 o 
 -16   6   6       15.34       41.73      9.99 o 
 -15   6   6       20.53       26.83      7.17 o 
 -14   6   6       45.00       66.75      8.50 o 
 -13   6   6       65.37       85.94      7.91 o 
 -12   6   6       48.87       53.36      6.64 o 
 -11   6   6       52.55       66.26      8.68 o 
 -10   6   6       96.91       92.88      8.94 o 
  -9   6   6      752.12      745.99     14.97 o 
  -8   6   6     1016.48      989.91     21.57 o 
  -7   6   6      896.11      846.43     15.96 o 
  -6   6   6        5.09       11.46      2.65 o 
  -5   6   6     1011.83      991.71     17.09 o 
  -4   6   6     1545.37     1571.17     23.81 o 
  -3   6   6      309.47      338.86      7.17 o 
  -2   6   6       64.59       81.32      3.59 o 
  -1   6   6     1014.55      927.22     19.08 o 
   0   6   6       36.87       32.72      4.79 o 
   1   6   6        6.62       11.21      3.46 o 
   2   6   6       89.51       88.84      4.69 o 
   3   6   6      245.34      219.61     12.82 o 
   4   6   6      382.05      366.90      7.75 o 
   5   6   6        1.51       -2.70      2.85 o 
   6   6   6        3.49        0.39      2.60 o 
   7   6   6      388.21      399.84     12.14 o 
   8   6   6        0.01       10.96      4.43 o 
   9   6   6       19.19       31.48      6.46 o 
  10   6   6      295.27      296.24     11.86 o 
  11   6   6       84.79       87.62      8.30 o 
  12   6   6        7.58       11.22      7.44 o 
  13   6   6        0.17        6.35      9.98 o 
 -16   7   6       69.30       98.76     12.52 o 
 -15   7   6       72.37       98.63     10.65 o 
 -14   7   6      189.61      209.73     18.89 o 
 -13   7   6      516.00      521.92     19.51 o 
 -12   7   6        0.98       -1.34      3.83 o 
 -11   7   6      105.46      105.47      7.17 o 
 -10   7   6       17.54       21.94      3.81 o 
  -9   7   6      419.25      395.60     10.80 o 
  -8   7   6      516.27      500.47     13.78 o 
  -7   7   6     1633.44     1626.58     28.32 o 
  -6   7   6        0.60        1.29      2.65 o 
  -5   7   6      356.39      355.40      8.64 o 
  -4   7   6      166.98      162.67      9.16 o 
  -3   7   6     2348.39     2371.12     44.92 o 
  -2   7   6      295.66      294.87     10.86 o 
  -1   7   6       71.07       78.37      7.80 o 
   0   7   6      749.27      727.02     16.36 o 
   1   7   6      106.71       96.67      5.84 o 
   2   7   6      126.17      141.43      7.17 o 
   3   7   6      138.47      141.10      6.65 o 
   4   7   6      656.70      595.50     20.91 o 
   5   7   6      277.99      278.22     12.42 o 
   6   7   6       44.15       59.50      6.66 o 
   7   7   6       29.40       35.88      6.16 o 
   8   7   6      583.49      591.14     20.71 o 
   9   7   6       20.29       25.02      5.62 o 
  10   7   6        4.53        0.30      4.91 o 
  11   7   6       11.02        4.75      5.49 o 
  12   7   6      117.52      129.33     14.16 o 
 -15   8   6        1.08       -2.57      8.89 o 
 -14   8   6      345.06      332.90     19.49 o 
 -13   8   6        8.65        7.03      5.03 o 
 -12   8   6        4.65        6.01      4.37 o 
 -11   8   6       63.06       49.88      5.90 o 
 -10   8   6      360.29      348.15     11.46 o 
  -9   8   6       62.80       62.19      5.45 o 
  -8   8   6       13.36       29.41      4.11 o 
  -7   8   6        6.94        7.00      2.92 o 
  -6   8   6      749.57      684.72     17.32 o 
  -5   8   6       21.19       33.61      4.57 o 
  -4   8   6      429.04      428.03     13.07 o 
  -3   8   6      306.43      328.61     10.98 o 
  -2   8   6       13.64       31.08      5.69 o 
  -1   8   6        0.65       -1.99      3.27 o 
   0   8   6     1022.62     1000.25     21.82 o 
   1   8   6       26.40       56.42      6.04 o 
   2   8   6      280.88      291.60     11.22 o 
   3   8   6       70.70       71.72      5.74 o 
   4   8   6       49.13       69.54      5.56 o 
   5   8   6      167.48      151.68      9.87 o 
   6   8   6       13.26       12.85      5.38 o 
   7   8   6       47.35       36.84      7.09 o 
   8   8   6       79.73       90.00      8.75 o 
   9   8   6       57.89       78.01      8.71 o 
  10   8   6        1.90       -0.97      5.10 o 
  11   8   6        0.77       -0.79      6.04 o 
 -13   9   6       26.57       46.33     11.92 o 
 -12   9   6       14.27       12.57      9.29 o 
 -11   9   6       23.98       41.10      8.63 o 
 -10   9   6       39.87       48.08      9.20 o 
  -9   9   6       35.20       35.45      5.50 o 
  -8   9   6      181.42      170.77      8.45 o 
  -7   9   6      567.13      565.38     17.49 o 
  -6   9   6       86.20      101.46      6.99 o 
  -5   9   6       10.18       12.17      6.42 o 
  -4   9   6       26.54       42.68      5.83 o 
  -3   9   6      671.73      650.42     17.83 o 
  -2   9   6      130.44      127.45      7.62 o 
  -1   9   6       28.55       30.34      4.60 o 
   0   9   6      913.67      921.10     23.24 o 
   1   9   6      173.55      184.51      8.92 o 
   2   9   6      261.65      264.28     10.58 o 
   3   9   6        0.80        2.63      5.06 o 
   4   9   6      562.61      547.63     20.68 o 
   5   9   6        6.08        7.60      5.32 o 
   6   9   6       85.83      117.23     14.35 o 
   7   9   6       34.79       38.36     11.38 o 
   8   9   6      173.20      167.31     12.77 o 
   9   9   6       20.62       11.62      6.64 o 
  10   9   6       37.86       57.03      9.12 o 
 -12  10   6       10.24       21.48     10.89 o 
 -11  10   6      277.51      290.07     19.98 o 
 -10  10   6       40.55       46.78     15.91 o 
  -9  10   6       32.98       27.82      9.02 o 
  -8  10   6       14.20       29.70      6.50 o 
  -7  10   6      259.85      232.34     12.96 o 
  -6  10   6        4.05        0.10      4.39 o 
  -5  10   6      102.58      104.50      9.51 o 
  -4  10   6      160.85      177.77     11.26 o 
  -3  10   6      317.64      316.95     15.42 o 
  -2  10   6       15.69       17.54      6.70 o 
  -1  10   6        7.41       12.88      4.33 o 
   0  10   6      221.35      252.51     10.67 o 
   1  10   6      169.50      195.14      9.47 o 
   2  10   6        6.69        6.06      3.97 o 
   3  10   6      108.50      128.72      9.41 o 
   4  10   6       47.90       59.73      8.33 o 
   5  10   6        1.71        1.57      5.02 o 
   6  10   6       25.69       40.40      9.65 o 
   7  10   6       14.40       14.22      6.91 o 
   8  10   6      155.67      180.24     14.67 o 
   9  10   6       35.79       32.92      9.90 o 
 -10  11   6       56.52       86.17     22.33 o 
  -9  11   6        0.31        4.74      7.03 o 
  -8  11   6      198.18      186.90     12.86 o 
  -7  11   6        3.58       -0.36      5.47 o 
  -6  11   6       11.34       25.54     14.14 o 
  -5  11   6       87.73       91.54      9.22 o 
  -4  11   6      114.26      120.06     10.17 o 
  -3  11   6        2.67       22.37     15.01 o 
  -2  11   6      261.18      229.42     13.31 o 
  -1  11   6      249.13      251.77     14.07 o 
   0  11   6      147.11      141.75     11.36 o 
   1  11   6        6.53        9.92      6.01 o 
   2  11   6        0.75        4.34      5.45 o 
   3  11   6      125.82      136.29     13.50 o 
   4  11   6        3.51       -7.07      9.11 o 
   5  11   6      102.22       80.82     11.73 o 
   6  11   6        4.30        1.36      6.80 o 
   7  11   6      285.06      274.29     20.74 o 
  -7  12   6        0.32        7.97      7.68 o 
  -6  12   6       62.46       71.26      9.50 o 
  -5  12   6       15.28        6.91      6.19 o 
  -4  12   6       45.23      115.15     26.97 o 
  -3  12   6       10.97       15.07      6.97 o 
  -2  12   6      153.86      161.60     13.77 o 
  -1  12   6        0.95        8.67      6.11 o 
   0  12   6        0.02        6.30      5.97 o 
   1  12   6       28.28       42.54     13.27 o 
   2  12   6       28.89       34.94      9.87 o 
   3  12   6        8.30       -2.75      7.14 o 
   4  12   6       94.22      115.86     21.65 o 
 -18   1   7        2.09        6.90      6.67 o 
 -17   1   7       26.69       34.44      7.59 o 
 -16   1   7       25.42       24.55      9.65 o 
 -15   1   7        5.68       16.82      7.60 o 
 -14   1   7       55.35       53.17      7.08 o 
 -13   1   7      102.43      108.14      9.90 o 
 -12   1   7      858.06      839.14     23.18 o 
 -11   1   7       44.19       59.52      6.27 o 
 -10   1   7       77.72       78.52      6.35 o 
  -9   1   7      234.61      223.51      8.77 o 
  -8   1   7      471.69      465.93     18.37 o 
  -7   1   7       78.59       85.30      5.08 o 
  -6   1   7      431.20      400.88     11.11 o 
  -5   1   7       21.46       29.75      3.80 o 
  -4   1   7      828.68      714.55     13.33 o 
  -3   1   7       11.63       26.13      2.23 o 
  -2   1   7      976.30     1028.52     13.70 o 
  -1   1   7      499.62      539.12      9.48 o 
   0   1   7      180.95      213.20      4.81 o 
   1   1   7       43.18       55.91      4.14 o 
   2   1   7       39.14       55.48      2.58 o 
   3   1   7       22.04       24.85      2.43 o 
   4   1   7      868.34      918.93     15.73 o 
   5   1   7      776.34      777.45     13.65 o 
   6   1   7      303.22      268.36      8.87 o 
   7   1   7      146.91      146.85      8.20 o 
   8   1   7      166.07      156.90      8.99 o 
   9   1   7       31.88       46.65      8.50 o 
  10   1   7       64.08       71.92      9.21 o 
  11   1   7      194.40      195.31     11.56 o 
  12   1   7      703.48      703.43     25.46 o 
  13   1   7      335.67      354.51     19.05 o 
  14   1   7       13.20       20.49      8.64 o 
  15   1   7      345.98      329.81     19.49 o 
 -18   2   7      130.42      144.97     12.52 o 
 -17   2   7      265.24      257.87     15.64 o 
 -16   2   7       79.93       78.24      9.97 o 
 -15   2   7      230.35      217.94     12.43 o 
 -14   2   7      740.98      721.34     23.61 o 
 -13   2   7       30.68       32.61      5.97 o 
 -12   2   7      236.37      213.41     10.60 o 
 -11   2   7       12.09       20.80      7.34 o 
 -10   2   7     1511.62     1448.52     33.43 o 
  -9   2   7      861.73      902.34     21.76 o 
  -8   2   7       60.73       65.28      5.96 o 
  -7   2   7     1808.04     1784.59     25.93 o 
  -6   2   7     4439.25     4560.43     55.20 o 
  -5   2   7     1149.03     1156.24     14.84 o 
  -4   2   7      547.35      566.90      9.64 o 
  -3   2   7      638.08      546.22      8.58 o 
  -2   2   7     2192.70     2095.21     26.24 o 
  -1   2   7     1134.59     1208.03     18.16 o 
   0   2   7     1045.98     1038.57     14.38 o 
   1   2   7      935.95      897.92     12.72 o 
   2   2   7       54.34       29.46      2.37 o 
   3   2   7      398.85      376.81      8.68 o 
   4   2   7      468.37      472.67     10.29 o 
   5   2   7     2113.82     2142.94     35.64 o 
   6   2   7     1916.93     1910.33     33.36 o 
   7   2   7      310.71      310.06      8.92 o 
   8   2   7      982.13      920.85     25.25 o 
   9   2   7      341.30      363.18     20.13 o 
  10   2   7      110.29      103.68      8.54 o 
  11   2   7      122.81      108.03      9.35 o 
  12   2   7       40.30       47.24      7.49 o 
  13   2   7       10.94       18.15      7.55 o 
  14   2   7       10.23       21.13      7.27 o 
 -18   3   7        5.72       -5.54      6.58 o 
 -17   3   7        3.34        6.18      6.24 o 
 -16   3   7        0.65        0.76      5.23 o 
 -15   3   7       45.54       60.49      7.89 o 
 -14   3   7       20.36       46.72      7.02 o 
 -13   3   7     1098.32     1059.66     30.49 o 
 -12   3   7       89.92       76.93      7.35 o 
 -11   3   7        6.50       10.47      4.43 o 
 -10   3   7      494.68      471.72     15.56 o 
  -9   3   7     1988.92     1925.17     32.39 o 
  -8   3   7        0.99        5.62      2.96 o 
  -7   3   7      642.06      641.20      9.62 o 
  -6   3   7       35.16       46.19      4.60 o 
  -5   3   7      706.43      707.47     13.72 o 
  -4   3   7      780.99      688.65     10.80 o 
  -3   3   7     1031.87     1188.10     16.59 o 
  -2   3   7      507.34      491.08     10.78 o 
  -1   3   7       55.84       46.60      4.04 o 
   0   3   7        0.17        6.55      2.30 o 
   1   3   7      827.67      819.77     14.87 o 
   2   3   7     1090.49     1071.69     14.67 o 
   3   3   7       49.42       32.63      4.69 o 
   4   3   7      526.11      512.69     13.75 o 
   5   3   7      267.58      252.93     13.94 o 
   6   3   7     1357.77     1365.18     26.25 o 
   7   3   7     1574.86     1560.29     30.45 o 
   8   3   7      122.81      112.57      5.83 o 
   9   3   7      428.67      451.92     17.07 o 
  10   3   7      200.76      200.44     10.54 o 
  11   3   7      114.29      100.70      8.98 o 
  12   3   7       63.19       65.04      8.60 o 
  13   3   7       72.65       68.16      8.99 o 
  14   3   7       59.78       67.35      9.42 o 
 -17   4   7       47.52       60.03      9.11 o 
 -16   4   7        6.85        7.33      5.85 o 
 -15   4   7      168.25      147.22     10.85 o 
 -14   4   7      546.21      554.99     20.46 o 
 -13   4   7        0.27       -0.96      5.77 o 
 -12   4   7        0.04        1.03      6.60 o 
 -11   4   7       14.14       26.28      5.44 o 
 -10   4   7      302.90      285.25      9.29 o 
  -9   4   7      173.76      192.66      7.28 o 
  -8   4   7       12.25       17.19      2.41 o 
  -7   4   7       71.92       84.43      8.26 o 
  -6   4   7       91.42       93.01      5.50 o 
  -5   4   7      410.74      437.95      8.50 o 
  -4   4   7       48.26       46.52      3.61 o 
  -3   4   7     2454.48     2505.37     34.14 o 
  -2   4   7      311.87      301.34      6.12 o 
  -1   4   7      460.26      508.80     10.01 o 
   0   4   7        3.58       16.20      3.61 o 
   1   4   7      207.57      238.57      5.70 o 
   2   4   7      123.03      112.23      5.61 o 
   3   4   7      258.70      275.87      7.57 o 
   4   4   7       49.10       52.61      4.98 o 
   5   4   7     1471.15     1462.41     28.10 o 
   6   4   7      297.89      268.63      9.43 o 
   7   4   7      232.04      215.59     11.38 o 
   8   4   7      520.56      504.35     17.13 o 
   9   4   7        9.98       11.84      4.35 o 
  10   4   7      171.61      168.05     10.63 o 
  11   4   7        9.36        5.38      4.73 o 
  12   4   7      228.81      231.39     17.14 o 
  13   4   7      135.07      163.10     12.91 o 
  14   4   7        3.49       25.58     13.98 o 
 -17   5   7        0.97        5.31      6.67 o 
 -16   5   7       19.91       29.44      7.78 o 
 -15   5   7       33.82       39.09     12.19 o 
 -14   5   7        1.80        5.35      5.23 o 
 -13   5   7      121.47      141.46     14.10 o 
 -12   5   7       27.01       42.90      6.72 o 
 -11   5   7      112.79       97.20      6.31 o 
 -10   5   7        4.35        3.68      3.25 o 
  -9   5   7      127.89      131.18      7.20 o 
  -8   5   7       53.00       47.50      5.41 o 
  -7   5   7      386.32      398.61      9.09 o 
  -6   5   7       75.92       80.73      4.08 o 
  -5   5   7        1.11       -0.21      2.39 o 
  -4   5   7      627.19      621.85     12.20 o 
  -3   5   7       15.65       39.19      5.12 o 
  -2   5   7      153.20      148.46      4.66 o 
  -1   5   7      186.99      198.80      6.40 o 
   0   5   7       33.07       42.50      3.11 o 
   1   5   7       75.03       81.37      3.60 o 
   2   5   7        1.31        6.65      2.30 o 
   3   5   7        0.05        2.90      2.97 o 
   4   5   7      129.76      145.60     12.13 o 
   5   5   7      443.78      443.65     13.66 o 
   6   5   7        6.00        4.18      3.39 o 
   7   5   7       35.43       40.27      4.78 o 
   8   5   7       81.17      104.77      6.71 o 
   9   5   7       73.15       75.47      6.63 o 
  10   5   7        0.49       30.02      9.57 o 
  11   5   7       68.94       66.53      8.50 o 
  12   5   7       25.71       17.36      6.56 o 
  13   5   7       17.10       40.22      9.78 o 
 -16   6   7       17.21       18.57      6.87 o 
 -15   6   7       99.91      104.95     13.94 o 
 -14   6   7       39.13       65.74      7.91 o 
 -13   6   7       45.23       69.68      7.76 o 
 -12   6   7       92.07       96.81      8.39 o 
 -11   6   7      408.30      406.18     15.12 o 
 -10   6   7        1.04        7.55      3.72 o 
  -9   6   7        5.40        8.62      3.24 o 
  -8   6   7      385.53      352.07      9.38 o 
  -7   6   7      942.68      936.19     17.52 o 
  -6   6   7       11.36       15.29      3.17 o 
  -5   6   7     1245.34     1222.10     21.15 o 
  -4   6   7      476.55      455.26      9.97 o 
  -3   6   7      151.14      140.80      5.03 o 
  -2   6   7      121.05      115.84      4.53 o 
  -1   6   7      278.72      269.45      6.60 o 
   0   6   7       62.27       59.59      3.28 o 
   1   6   7      445.95      436.09     10.52 o 
   2   6   7        0.05        7.29      3.47 o 
   3   6   7     1841.69     1788.37     27.39 o 
   4   6   7      413.56      371.25     10.90 o 
   5   6   7      206.96      173.43      8.29 o 
   6   6   7        4.78        5.46      3.75 o 
   7   6   7       62.44       58.26      5.51 o 
   8   6   7        1.48        2.85      3.23 o 
   9   6   7       76.61       81.22      7.96 o 
  10   6   7       48.74       66.02      9.90 o 
  11   6   7       35.46       39.04      9.19 o 
  12   6   7        0.91       10.51      7.77 o 
 -15   7   7      630.38      608.64     25.18 o 
 -14   7   7      231.88      263.18     15.32 o 
 -13   7   7      183.43      193.97     11.93 o 
 -12   7   7      500.50      552.96     20.26 o 
 -11   7   7      438.89      447.08     15.53 o 
 -10   7   7        9.14       12.30      4.40 o 
  -9   7   7      297.21      277.95      9.60 o 
  -8   7   7      724.82      720.09     20.40 o 
  -7   7   7      320.45      337.32      9.28 o 
  -6   7   7        6.38        6.49      3.12 o 
  -5   7   7     2586.99     2554.85     42.03 o 
  -4   7   7     2724.38     2684.87     42.44 o 
  -3   7   7       46.92       57.84      5.16 o 
  -2   7   7        4.77       10.46      3.79 o 
  -1   7   7     1409.41     1347.51     27.51 o 
   0   7   7      633.72      571.19     14.70 o 
   1   7   7      144.55      145.20      6.61 o 
   2   7   7       63.69       78.59      5.57 o 
   3   7   7     3068.77     2951.12     54.25 o 
   4   7   7      191.82      204.15     11.00 o 
   5   7   7        2.44        7.70      4.82 o 
   6   7   7      163.61      153.00      9.92 o 
   7   7   7      597.52      621.12     21.71 o 
   8   7   7       40.90       53.29      7.75 o 
   9   7   7        0.41       -0.25      4.63 o 
  10   7   7      130.09      119.51     10.26 o 
  11   7   7        7.80        7.23      7.68 o 
  12   7   7       20.56       32.60     10.10 o 
 -14   8   7      224.46      214.76     21.62 o 
 -13   8   7        0.00        4.12      5.03 o 
 -12   8   7       97.80       79.54      7.95 o 
 -11   8   7       19.00       22.64      5.16 o 
 -10   8   7      185.60      173.86      8.26 o 
  -9   8   7      129.54      112.44      8.86 o 
  -8   8   7       38.62       42.49      4.57 o 
  -7   8   7       28.54       30.43      4.91 o 
  -6   8   7        2.71        6.24      3.96 o 
  -5   8   7      583.91      573.17     15.97 o 
  -4   8   7       67.67       65.58      5.82 o 
  -3   8   7       82.98       86.93      6.33 o 
  -2   8   7        0.48        0.06      3.46 o 
  -1   8   7       13.34       22.87      5.43 o 
   0   8   7        8.35        9.99      4.19 o 
   1   8   7        1.58       11.18      8.60 o 
   2   8   7        0.06       10.87      6.46 o 
   3   8   7       16.99       15.46      6.02 o 
   4   8   7        6.57        6.88      5.37 o 
   5   8   7       47.88       61.81      7.46 o 
   6   8   7       60.38       68.31      8.28 o 
   7   8   7        4.42       10.33      5.58 o 
   8   8   7        0.36       -2.19      5.48 o 
   9   8   7        0.57        0.92      5.17 o 
  10   8   7       31.82       39.74     11.63 o 
  11   8   7       13.58       26.45     11.22 o 
 -13   9   7       60.60       85.33     15.15 o 
 -12   9   7      596.73      643.78     38.39 o 
 -11   9   7      100.21      103.38     10.48 o 
 -10   9   7      119.18      130.06     13.38 o 
  -9   9   7       42.15       55.97      7.50 o 
  -8   9   7        7.93       11.06      5.09 o 
  -7   9   7      375.94      367.71     13.38 o 
  -6   9   7      183.39      151.10      8.89 o 
  -5   9   7     1018.20      933.00     23.79 o 
  -4   9   7      547.25      509.97     16.08 o 
  -3   9   7      379.94      357.20     12.85 o 
  -2   9   7      675.81      680.88     18.48 o 
  -1   9   7      597.29      601.39     17.45 o 
   0   9   7      596.23      537.05     16.58 o 
   1   9   7       77.22       67.33      6.09 o 
   2   9   7       34.23       45.88      5.52 o 
   3   9   7      123.54      107.18      9.11 o 
   4   9   7      292.15      286.27     22.93 o 
   5   9   7        1.88        5.33      5.31 o 
   6   9   7       44.80       63.41      8.58 o 
   7   9   7      113.13      101.16     10.24 o 
   8   9   7      150.94      146.59     12.00 o 
   9   9   7       38.38       69.85     10.75 o 
 -11  10   7       18.95       12.98     10.25 o 
 -10  10   7       29.49       32.30     11.11 o 
  -9  10   7        0.64        2.31      6.47 o 
  -8  10   7        3.32       14.87      7.59 o 
  -7  10   7        1.12        0.25      4.61 o 
  -6  10   7       23.80       47.39     14.75 o 
  -5  10   7       10.49       11.02      5.61 o 
  -4  10   7        2.45        1.58      4.14 o 
  -3  10   7        1.41        0.87      3.91 o 
  -2  10   7        5.00        3.76      4.27 o 
  -1  10   7      341.96      338.26     12.97 o 
   0  10   7       13.51       24.69      5.34 o 
   1  10   7       33.11       37.86      5.54 o 
   2  10   7        0.06        3.56      5.10 o 
   3  10   7       11.95       15.12      6.53 o 
   4  10   7        0.53        4.95      5.53 o 
   5  10   7       31.70       50.47      7.91 o 
   6  10   7       21.91       10.56      6.26 o 
   7  10   7        0.01        4.41      6.29 o 
   8  10   7       22.05       18.75      7.53 o 
  -9  11   7        0.14       -5.26      7.24 o 
  -8  11   7       31.12       15.79      8.02 o 
  -7  11   7       52.95       57.78      8.93 o 
  -6  11   7       25.99       21.84      7.04 o 
  -5  11   7       47.08       66.59      8.83 o 
  -4  11   7       30.03       20.67      7.92 o 
  -3  11   7       14.64       21.25      6.79 o 
  -2  11   7       91.07       88.79     10.15 o 
  -1  11   7      218.62      195.89     13.34 o 
   0  11   7      194.96      210.75     13.75 o 
   1  11   7       11.27        6.36      7.24 o 
   2  11   7        4.93       14.03      7.90 o 
   3  11   7        0.98       -7.57      7.57 o 
   4  11   7        0.57        1.73      7.09 o 
   5  11   7       11.49       23.29      9.20 o 
  -5  12   7        0.12        5.83      6.25 o 
  -4  12   7       52.68       59.30      9.12 o 
  -3  12   7       86.28       97.91     10.70 o 
  -2  12   7       64.45       95.42     14.51 o 
  -1  12   7        0.99       -0.53      7.69 o 
   0  12   7      371.41      422.45     26.04 o 
   1  12   7        1.80        2.24      8.36 o 
   2  12   7        4.54        6.09     10.69 o 
 -18   0   8        3.50        4.57      8.78 o 
 -17   0   8      107.49      104.19     14.96 o 
 -16   0   8       19.98       23.32     10.01 o 
 -15   0   8      662.32      660.93     33.65 o 
 -14   0   8      281.41      235.54     17.66 o 
 -13   0   8     1189.77     1122.08     51.43 o 
 -12   0   8     1782.52     1843.82     64.64 o 
 -11   0   8     2244.05     2204.23     78.86 o 
 -10   0   8      326.23      334.94     17.71 o 
  -9   0   8      155.56      146.59     10.84 o 
  -8   0   8      112.02       98.51      9.19 o 
  -7   0   8     1350.02     1241.73     37.65 o 
  -6   0   8     9826.02     9807.64    149.95 o 
  -5   0   8     5461.84     5705.15     94.15 o 
  -4   0   8     6512.48     6410.83    109.43 o 
  -3   0   8     1138.98     1228.22     24.47 o 
  -2   0   8     1521.22     1416.04     27.60 o 
  -1   0   8       41.70       55.80      6.01 o 
   0   0   8      606.96      611.38     32.57 o 
   1   0   8     2087.27     2147.87     39.91 o 
   2   0   8     3818.86     3692.33     64.21 o 
   3   0   8      215.07      194.23      9.95 o 
   4   0   8     2845.01     2815.34     79.12 o 
   5   0   8        1.18        1.39      5.04 o 
   6   0   8     1056.76     1014.73     36.34 o 
   7   0   8      354.90      325.55     18.38 o 
   8   0   8      622.63      624.42     28.89 o 
   9   0   8      994.08     1005.78     42.38 o 
  10   0   8      466.78      477.27     39.72 o 
  11   0   8       57.73       59.15     11.51 o 
  12   0   8      105.25      130.58     21.72 o 
  13   0   8      207.46      235.32     23.34 o 
  14   0   8       25.74       61.17     13.94 o 
 -18   1   8        2.69       -6.44      6.44 o 
 -17   1   8       60.84       73.10      9.49 o 
 -16   1   8      183.89      196.56     12.65 o 
 -15   1   8       25.61       42.20      7.37 o 
 -14   1   8       18.89       21.55      6.11 o 
 -13   1   8       27.19       36.86      6.76 o 
 -12   1   8      311.98      339.53     14.23 o 
 -11   1   8      357.83      356.45     14.15 o 
 -10   1   8      892.99      884.40     23.58 o 
  -9   1   8       16.52       20.56      5.93 o 
  -8   1   8      454.96      462.36     13.96 o 
  -7   1   8      129.18      111.84      5.45 o 
  -6   1   8      753.70      720.63     12.31 o 
  -5   1   8      261.26      246.69      4.97 o 
  -4   1   8      541.21      555.59      8.89 o 
  -3   1   8       24.40       41.96      2.48 o 
  -2   1   8     1661.09     1673.80     22.83 o 
  -1   1   8     1024.10     1014.81     16.87 o 
   0   1   8      835.73      827.55     14.21 o 
   1   1   8      763.27      744.19     20.58 o 
   2   1   8     1139.86     1058.46     14.90 o 
   3   1   8      329.11      306.21      9.38 o 
   4   1   8      139.13      124.72      4.74 o 
   5   1   8      681.95      630.87     12.38 o 
   6   1   8       80.49       95.12      6.19 o 
   7   1   8       26.32       46.03      6.14 o 
   8   1   8       42.12       50.07      6.48 o 
   9   1   8      560.01      573.02     19.87 o 
  10   1   8       20.80       35.92      7.75 o 
  11   1   8      107.56      127.95     11.47 o 
  12   1   8       37.04       57.57      8.35 o 
  13   1   8      148.41      145.83     12.48 o 
  14   1   8      247.60      235.34     16.12 o 
 -18   2   8       55.17       64.26      9.78 o 
 -17   2   8       91.54      112.85     12.54 o 
 -16   2   8       16.41        0.20      5.00 o 
 -15   2   8       25.54       38.56      7.32 o 
 -14   2   8      551.96      543.38     19.98 o 
 -13   2   8      324.47      334.39     13.49 o 
 -12   2   8       65.10       80.41      8.74 o 
 -11   2   8     1547.50     1511.06     37.36 o 
 -10   2   8       23.12       34.09      5.23 o 
  -9   2   8      452.97      434.52     20.27 o 
  -8   2   8     1162.03     1208.96     27.16 o 
  -7   2   8      658.07      591.06     13.30 o 
  -6   2   8      774.43      775.10     11.09 o 
  -5   2   8      318.50      310.59      6.20 o 
  -4   2   8       84.00      101.84      7.02 o 
  -3   2   8     1955.96     1949.27     25.93 o 
  -2   2   8        5.27       14.65      3.93 o 
  -1   2   8       10.09       20.53      4.28 o 
   0   2   8       64.89       73.02      3.51 o 
   1   2   8      142.56      133.07      4.39 o 
   2   2   8       28.06       34.81      3.31 o 
   3   2   8        5.08       22.81      5.03 o 
   4   2   8      735.38      716.26     15.09 o 
   5   2   8      763.64      745.82     16.07 o 
   6   2   8      336.39      326.99      9.48 o 
   7   2   8      371.40      368.94     13.83 o 
   8   2   8      182.05      170.21     12.54 o 
   9   2   8      467.45      470.36     18.18 o 
  10   2   8       10.10       12.06      5.48 o 
  11   2   8       94.31       96.93     16.00 o 
  12   2   8       14.47       29.79      7.53 o 
  13   2   8       42.52       54.77      8.78 o 
  14   2   8       49.32       63.53     10.51 o 
 -18   3   8        0.60       -3.19      6.40 o 
 -17   3   8       87.48       96.97     17.24 o 
 -16   3   8       26.22       40.48     15.09 o 
 -15   3   8      360.43      371.84     17.16 o 
 -14   3   8      102.75      107.07     11.44 o 
 -13   3   8      343.00      361.61     15.42 o 
 -12   3   8      572.92      554.64     18.96 o 
 -11   3   8      321.78      338.14     15.51 o 
 -10   3   8      133.02      118.62      7.97 o 
  -9   3   8      833.60      807.92     27.47 o 
  -8   3   8      120.11      105.16      6.17 o 
  -7   3   8      478.95      475.75     12.52 o 
  -6   3   8     1027.57     1008.10     15.21 o 
  -5   3   8      197.75      187.25      5.89 o 
  -4   3   8        5.44        7.87      2.13 o 
  -3   3   8        3.00        6.75      3.14 o 
  -2   3   8      474.81      512.48      9.50 o 
  -1   3   8     1480.91     1458.19     23.94 o 
   0   3   8       73.99       65.71      3.92 o 
   1   3   8      191.12      211.20      5.64 o 
   2   3   8       19.17       15.15      2.10 o 
   3   3   8       59.30       54.84      3.84 o 
   4   3   8     1196.44     1157.84     27.58 o 
   5   3   8      776.44      751.12     17.01 o 
   6   3   8       10.55       20.35      3.94 o 
   7   3   8       65.66       69.15      6.11 o 
   8   3   8       16.60       25.50      7.69 o 
   9   3   8      192.88      212.58     14.76 o 
  10   3   8       77.91       86.58      8.47 o 
  11   3   8      340.52      351.85     16.98 o 
  12   3   8       10.19       17.64      8.89 o 
  13   3   8      132.27      132.39     12.62 o 
 -17   4   8        5.66        0.84      6.02 o 
 -16   4   8        2.86        9.32      6.18 o 
 -15   4   8       31.28       34.04      7.10 o 
 -14   4   8      521.74      506.61     20.16 o 
 -13   4   8       15.19       11.94      5.55 o 
 -12   4   8      204.05      213.38     11.51 o 
 -11   4   8      372.68      385.08     14.29 o 
 -10   4   8        0.57        6.80      5.94 o 
  -9   4   8       25.37       46.60     10.03 o 
  -8   4   8     1436.08     1364.93     25.49 o 
  -7   4   8     1968.11     1917.13     41.33 o 
  -6   4   8      142.28      125.36      5.32 o 
  -5   4   8       28.80       28.10      3.40 o 
  -4   4   8        2.66       12.74      2.49 o 
  -3   4   8     4510.39     4578.32     63.22 o 
  -2   4   8      172.90      164.59      6.14 o 
  -1   4   8        9.20        5.70      3.32 o 
   0   4   8      112.95      128.91      6.09 o 
   1   4   8     2292.44     2235.79     32.15 o 
   2   4   8      100.90       93.88      3.87 o 
   3   4   8        4.84       12.04      3.54 o 
   4   4   8        9.30       16.26      5.68 o 
   5   4   8      233.92      240.34      8.54 o 
   6   4   8       97.31       99.80      9.65 o 
   7   4   8        0.28       -1.67      3.49 o 
   8   4   8       61.43       66.02      5.55 o 
   9   4   8      328.22      341.27     14.87 o 
  10   4   8      192.23      200.37     12.21 o 
  11   4   8      105.14       96.08     10.13 o 
  12   4   8      161.10      183.67     15.51 o 
  13   4   8       32.47       24.35      9.20 o 
 -17   5   8       33.32       36.66      8.77 o 
 -16   5   8      485.67      521.12     26.39 o 
 -15   5   8        3.82        6.17      5.68 o 
 -14   5   8        1.61        3.47      5.45 o 
 -13   5   8      173.69      173.94     11.34 o 
 -12   5   8     2405.96     2409.42     61.73 o 
 -11   5   8       24.64       27.30      6.15 o 
 -10   5   8      373.70      329.36     10.21 o 
  -9   5   8      270.43      281.98      9.59 o 
  -8   5   8     2395.69     2347.63     41.82 o 
  -7   5   8      402.90      390.50      9.56 o 
  -6   5   8      133.82      142.25      8.46 o 
  -5   5   8     1284.33     1278.40     21.73 o 
  -4   5   8     1333.26     1361.80     22.24 o 
  -3   5   8      377.36      374.16      8.50 o 
  -2   5   8      440.62      449.18      9.60 o 
  -1   5   8     1370.78     1305.27     23.56 o 
   0   5   8      260.20      263.28      7.22 o 
   1   5   8      288.98      263.27      6.75 o 
   2   5   8      125.27      112.04      4.90 o 
   3   5   8     2187.61     2175.04     40.76 o 
   4   5   8       34.56       45.63      5.93 o 
   5   5   8       45.06       59.43      5.58 o 
   6   5   8     1546.83     1543.06     33.57 o 
   7   5   8       92.94      110.55      7.06 o 
   8   5   8       30.37       33.25      4.97 o 
   9   5   8       42.37       62.57      8.91 o 
  10   5   8     1039.96     1016.51     33.21 o 
  11   5   8      121.11      150.78     14.34 o 
  12   5   8       96.71      122.71     13.47 o 
 -16   6   8       58.34       66.84     12.04 o 
 -15   6   8        2.89        8.62      6.11 o 
 -14   6   8       11.90       11.98      7.75 o 
 -13   6   8      427.80      416.44     18.70 o 
 -12   6   8       21.85       30.01      6.34 o 
 -11   6   8       39.37       54.40      7.01 o 
 -10   6   8       20.45       37.19      6.35 o 
  -9   6   8      567.72      608.53     16.31 o 
  -8   6   8       28.65       36.17      4.03 o 
  -7   6   8     1697.71     1641.47     28.77 o 
  -6   6   8      589.35      580.02     12.48 o 
  -5   6   8      279.72      257.38      7.47 o 
  -4   6   8      652.85      628.91     12.86 o 
  -3   6   8       21.16       22.92      3.01 o 
  -2   6   8      286.50      287.77      8.45 o 
  -1   6   8      166.33      138.66      8.71 o 
   0   6   8      391.45      387.38     10.04 o 
   1   6   8      130.47      127.41      5.09 o 
   2   6   8      806.33      777.39     19.93 o 
   3   6   8        0.06        2.67      4.18 o 
   4   6   8       12.55        9.95      4.78 o 
   5   6   8        0.01       13.55      5.41 o 
   6   6   8      625.93      606.48     16.33 o 
   7   6   8        6.55        2.72      5.11 o 
   8   6   8       38.48       33.01      5.92 o 
   9   6   8        3.09        3.24      7.26 o 
  10   6   8       26.66       28.76      9.00 o 
  11   6   8      233.49      278.54     19.65 o 
  12   6   8        0.03        1.32      7.24 o 
 -15   7   8      192.33      198.29     16.17 o 
 -14   7   8       41.88       72.31      8.95 o 
 -13   7   8      455.70      443.46     19.19 o 
 -12   7   8      246.22      241.91     13.17 o 
 -11   7   8      700.91      675.18     23.46 o 
 -10   7   8      254.56      266.03     14.60 o 
  -9   7   8      435.42      410.02     12.87 o 
  -8   7   8       44.01       45.23      4.62 o 
  -7   7   8      739.73      761.99     29.72 o 
  -6   7   8       13.01        7.32      3.10 o 
  -5   7   8      104.81      102.65      5.47 o 
  -4   7   8       59.74       58.29      4.19 o 
  -3   7   8        8.32        7.95      3.74 o 
  -2   7   8      284.03      272.85      9.74 o 
  -1   7   8        9.15       10.07      3.69 o 
   0   7   8      777.01      753.81     18.22 o 
   1   7   8       40.40       46.06      5.05 o 
   2   7   8        4.70       -3.44      3.44 o 
   3   7   8       92.14       82.29      8.00 o 
   4   7   8      428.12      420.43     16.17 o 
   5   7   8      150.11      163.89     10.45 o 
   6   7   8       65.56       78.90      8.31 o 
   7   7   8        2.93       -0.86      4.82 o 
   8   7   8      185.66      179.05     12.28 o 
   9   7   8       16.24       11.96      5.92 o 
  10   7   8       52.17       64.36     11.21 o 
  11   7   8      233.59      258.12     26.49 o 
 -14   8   8      114.05      125.74     18.86 o 
 -13   8   8       87.65       82.31     11.64 o 
 -12   8   8       94.90      106.15     12.53 o 
 -11   8   8       15.35       39.49      8.13 o 
 -10   8   8        2.50        4.25      5.05 o 
  -9   8   8       77.48       75.02      7.61 o 
  -8   8   8      183.79      181.07      8.60 o 
  -7   8   8      246.00      227.47     15.09 o 
  -6   8   8       62.89       60.28      5.77 o 
  -5   8   8      305.95      301.43     11.89 o 
  -4   8   8      709.51      693.41     19.69 o 
  -3   8   8      300.24      298.89     11.15 o 
  -2   8   8      190.00      176.55      8.53 o 
  -1   8   8      182.04      170.96     11.32 o 
   0   8   8      157.51      143.43      7.89 o 
   1   8   8      800.35      802.46     20.87 o 
   2   8   8       55.00       54.25      7.19 o 
   3   8   8       79.66       78.45      8.11 o 
   4   8   8       69.61       76.46      8.31 o 
   5   8   8      150.96      162.22     11.30 o 
   6   8   8       56.56       50.83      7.84 o 
   7   8   8       81.62       68.21      9.12 o 
   8   8   8        3.53        0.48      5.05 o 
   9   8   8       25.26       20.59      8.90 o 
  10   8   8        0.01        4.18      7.77 o 
 -13   9   8       24.49       26.72     12.86 o 
 -12   9   8        9.49        8.29      9.70 o 
 -11   9   8      361.70      414.74     28.89 o 
 -10   9   8       52.87       62.93      9.18 o 
  -9   9   8       80.60       89.99      9.00 o 
  -8   9   8       68.31       71.83      8.46 o 
  -7   9   8        4.01        1.92      4.42 o 
  -6   9   8      256.58      253.08     11.35 o 
  -5   9   8        0.59       -0.83      5.30 o 
  -4   9   8      430.98      476.50     16.14 o 
  -3   9   8        0.29        1.02      4.14 o 
  -2   9   8      984.74     1010.98     26.65 o 
  -1   9   8      233.75      226.49     11.30 o 
   0   9   8      417.28      389.84     13.48 o 
   1   9   8       18.62       33.63      6.96 o 
   2   9   8      129.50      128.55     10.80 o 
   3   9   8      130.39      143.02     10.74 o 
   4   9   8      172.90      205.08     13.39 o 
   5   9   8       94.51      126.81     11.74 o 
   6   9   8      202.31      212.87     13.94 o 
   7   9   8      121.91      133.58     13.07 o 
   8   9   8       15.66       13.37      7.08 o 
 -11  10   8       47.87       69.15     17.14 o 
 -10  10   8       13.22        5.70      7.70 o 
  -9  10   8       77.99       83.73     15.56 o 
  -8  10   8       73.40       63.37     10.37 o 
  -7  10   8        3.17       -3.30      5.16 o 
  -6  10   8        3.43        6.95      5.37 o 
  -5  10   8       37.25       50.94      8.68 o 
  -4  10   8      298.85      326.43     13.91 o 
  -3  10   8      163.05      160.21      9.81 o 
  -2  10   8      168.09      179.86     19.87 o 
  -1  10   8       28.71       21.45      5.69 o 
   0  10   8      182.08      171.26     11.01 o 
   1  10   8      100.86      111.58     10.11 o 
   2  10   8      264.52      267.46     14.85 o 
   3  10   8      264.57      273.93     15.51 o 
   4  10   8      173.15      233.64     14.87 o 
   5  10   8       22.20       22.20      7.59 o 
   6  10   8       47.88       72.10      9.83 o 
  -8  11   8       26.95       41.92     10.57 o 
  -7  11   8       72.08       87.17     15.16 o 
  -6  11   8        0.21        8.80      6.04 o 
  -5  11   8      148.96      156.87     12.15 o 
  -4  11   8       21.41       37.74     15.01 o 
  -3  11   8       11.94       27.80     10.58 o 
  -2  11   8      150.98      141.54     11.45 o 
  -1  11   8      500.32      443.72     21.10 o 
   0  11   8       27.47       28.38      9.71 o 
   1  11   8        0.03       -3.14      8.69 o 
   2  11   8      191.85      204.89     17.68 o 
   3  11   8      476.72      499.72     28.15 o 
   4  11   8       55.42       37.96     10.96 o 
 -18   1   9        4.43       21.26     10.01 o 
 -17   1   9        3.54        6.77      6.26 o 
 -16   1   9       17.01       18.74      8.63 o 
 -15   1   9        2.13        0.58      4.80 o 
 -14   1   9      257.03      247.61     13.28 o 
 -13   1   9      538.77      504.54     18.99 o 
 -12   1   9        2.66       17.15      6.35 o 
 -11   1   9      905.26      824.24     24.52 o 
 -10   1   9        2.79       -2.91      4.47 o 
  -9   1   9        0.01        4.40      4.10 o 
  -8   1   9     1200.62     1236.71     29.89 o 
  -7   1   9      271.57      268.16     14.62 o 
  -6   1   9     1007.34      957.73     13.91 o 
  -5   1   9      510.88      497.93      9.24 o 
  -4   1   9      164.87      177.68      5.05 o 
  -3   1   9      497.26      492.92      9.32 o 
  -2   1   9        3.24        5.85      2.77 o 
  -1   1   9      578.37      596.93     12.65 o 
   0   1   9      414.21      418.90      9.51 o 
   1   1   9      253.93      239.61      6.28 o 
   2   1   9       25.28       33.42      2.85 o 
   3   1   9       36.38       47.76      7.63 o 
   4   1   9       26.29       21.75      4.92 o 
   5   1   9       67.15       74.30      6.62 o 
   6   1   9      142.69      141.89      8.91 o 
   7   1   9      219.86      217.02     11.18 o 
   8   1   9       23.61       17.91      5.80 o 
   9   1   9        6.94       14.25      5.68 o 
  10   1   9       10.57        9.52      6.62 o 
  11   1   9       73.70       75.53      9.21 o 
  12   1   9       38.07       49.05     14.74 o 
  13   1   9       16.95        8.94      7.13 o 
 -18   2   9      238.35      244.72     16.82 o 
 -17   2   9      218.52      221.17     15.01 o 
 -16   2   9       12.01       23.22      7.03 o 
 -15   2   9      467.63      469.94     20.07 o 
 -14   2   9      425.91      418.23     17.83 o 
 -13   2   9       82.16      103.43     12.29 o 
 -12   2   9       35.61       65.66      9.65 o 
 -11   2   9      761.10      728.63     22.36 o 
 -10   2   9     1226.82     1184.62     30.60 o 
  -9   2   9        2.89       -5.37      5.37 o 
  -8   2   9     1184.67     1160.11     41.41 o 
  -7   2   9      865.77      859.99     19.16 o 
  -6   2   9     1838.35     1743.86     25.62 o 
  -5   2   9      381.23      401.66      8.08 o 
  -4   2   9     2141.51     2086.99     30.53 o 
  -3   2   9     2612.07     2640.78     38.09 o 
  -2   2   9     2407.54     2458.13     35.73 o 
  -1   2   9      908.77      955.46     17.74 o 
   0   2   9      652.05      639.78     11.64 o 
   1   2   9      238.21      231.35      6.26 o 
   2   2   9      712.52      711.41     18.81 o 
   3   2   9      154.51      160.59      6.46 o 
   4   2   9     2261.44     2203.92     40.59 o 
   5   2   9      747.13      723.73     16.61 o 
   6   2   9        0.77        1.67      3.89 o 
   7   2   9      295.38      302.87     13.23 o 
   8   2   9       40.12       48.82      7.32 o 
   9   2   9      183.63      188.72     11.68 o 
  10   2   9        0.71        2.39      6.88 o 
  11   2   9       53.92       52.16      8.06 o 
  12   2   9      374.09      374.04     20.10 o 
  13   2   9       69.89       69.84     10.43 o 
 -17   3   9       77.27       73.96     10.98 o 
 -16   3   9      128.42      142.32     11.82 o 
 -15   3   9       13.27       23.26      7.95 o 
 -14   3   9      318.40      301.62     14.82 o 
 -13   3   9      339.01      358.56     15.93 o 
 -12   3   9       47.28       62.76      7.26 o 
 -11   3   9        8.60       11.23      4.67 o 
 -10   3   9      418.17      370.66     14.83 o 
  -9   3   9     1057.14      988.59     26.29 o 
  -8   3   9      389.99      398.93     10.42 o 
  -7   3   9      714.93      671.37     18.01 o 
  -6   3   9     2291.74     2259.92     32.67 o 
  -5   3   9     2087.15     2031.09     34.04 o 
  -4   3   9       18.45       23.39      3.25 o 
  -3   3   9       12.73       14.61      3.63 o 
  -2   3   9      803.03      799.17     14.12 o 
  -1   3   9      199.14      203.01      9.05 o 
   0   3   9       21.99       35.97      3.18 o 
   1   3   9      110.40      103.51      4.48 o 
   2   3   9      558.40      529.81     12.69 o 
   3   3   9      184.89      180.32      8.87 o 
   4   3   9       81.78       86.19      6.26 o 
   5   3   9      333.72      299.70     10.12 o 
   6   3   9      665.09      649.57     16.02 o 
   7   3   9      128.00      122.39      9.98 o 
   8   3   9       83.33       82.40     12.04 o 
   9   3   9      184.59      172.18     11.38 o 
  10   3   9       34.13       37.23      7.62 o 
  11   3   9       34.21       73.94     10.72 o 
  12   3   9        8.92        5.53      6.68 o 
 -17   4   9       97.71      104.85     11.34 o 
 -16   4   9        5.49       10.50      6.72 o 
 -15   4   9      120.27      128.70     13.36 o 
 -14   4   9       55.15       59.98      8.21 o 
 -13   4   9        1.06        1.33      5.12 o 
 -12   4   9        5.15       23.47     13.54 o 
 -11   4   9      382.00      407.92     15.47 o 
 -10   4   9      236.36      229.00     10.42 o 
  -9   4   9      145.81      152.17      9.58 o 
  -8   4   9       67.28       76.31      8.66 o 
  -7   4   9      920.80      917.39     16.21 o 
  -6   4   9      352.23      361.29      9.88 o 
  -5   4   9       89.61       92.04      4.50 o 
  -4   4   9       25.33       32.22      3.13 o 
  -3   4   9      744.27      713.03     13.70 o 
  -2   4   9       31.60       45.86      3.58 o 
  -1   4   9        7.35        0.42      2.13 o 
   0   4   9      548.79      555.96     11.07 o 
   1   4   9      635.20      613.63     12.18 o 
   2   4   9      214.68      175.27      8.50 o 
   3   4   9      151.34      137.35      6.72 o 
   4   4   9      505.94      495.04     14.23 o 
   5   4   9      476.61      423.20     32.25 o 
   6   4   9       90.96      113.68      8.32 o 
   7   4   9       70.22       72.65      7.38 o 
   8   4   9       92.04       97.54      8.65 o 
   9   4   9      110.32      105.00     17.16 o 
  10   4   9      189.86      183.27     12.54 o 
  11   4   9       26.76       19.46      7.12 o 
  12   4   9       78.27       90.45     14.78 o 
 -16   5   9       19.53       30.22      7.76 o 
 -15   5   9        4.84       19.70     10.89 o 
 -14   5   9       20.80       31.81     10.89 o 
 -13   5   9       58.60       60.16      7.83 o 
 -12   5   9       66.05       74.59      7.99 o 
 -11   5   9       18.89       46.95     15.45 o 
 -10   5   9      237.62      235.48     12.40 o 
  -9   5   9     1248.60     1179.02     26.02 o 
  -8   5   9      613.14      641.73     19.09 o 
  -7   5   9       42.27       47.55      4.16 o 
  -6   5   9        3.48        2.36      2.60 o 
  -5   5   9       22.32       26.77      4.83 o 
  -4   5   9      335.04      300.54      8.14 o 
  -3   5   9       75.56       74.95      4.21 o 
  -2   5   9       46.35       59.07      6.90 o 
  -1   5   9      192.86      164.29      8.37 o 
   0   5   9        1.65        3.69      2.52 o 
   1   5   9       71.26       69.62      6.26 o 
   2   5   9       89.46       88.55      7.54 o 
   3   5   9      107.02       85.64      5.72 o 
   4   5   9        0.12       -1.54      3.26 o 
   5   5   9        7.62        5.58      3.57 o 
   6   5   9      150.09      135.67      7.29 o 
   7   5   9       20.90       29.27      8.93 o 
   8   5   9        6.92       13.13      5.43 o 
   9   5   9      192.69      211.80     12.70 o 
  10   5   9        0.01        2.51     10.18 o 
  11   5   9       25.88       43.28     10.09 o 
 -15   6   9       47.40       51.72      8.71 o 
 -14   6   9       11.38       19.48      7.16 o 
 -13   6   9       81.15       91.96      9.52 o 
 -12   6   9        4.16        8.95      5.61 o 
 -11   6   9      231.45      202.11     11.79 o 
 -10   6   9       55.79       72.59      5.80 o 
  -9   6   9      777.69      719.78     22.06 o 
  -8   6   9       54.91       59.27      5.46 o 
  -7   6   9      130.43      123.48      5.65 o 
  -6   6   9        0.73        9.76      6.35 o 
  -5   6   9       22.48       25.76      4.78 o 
  -4   6   9       14.70       14.46      2.98 o 
  -3   6   9        8.35       13.54      3.10 o 
  -2   6   9        9.69       11.93      4.13 o 
  -1   6   9      557.56      494.73     13.84 o 
   0   6   9      540.51      509.28     11.41 o 
   1   6   9      346.81      277.69      7.60 o 
   2   6   9       27.78       39.42      8.63 o 
   3   6   9        8.25        9.96      3.97 o 
   4   6   9        3.88        3.62      3.97 o 
   5   6   9      155.91      143.57      9.77 o 
   6   6   9       13.46       15.52      5.52 o 
   7   6   9        7.02       13.61      5.71 o 
   8   6   9        0.99        5.38      6.78 o 
   9   6   9        9.35       12.85      8.00 o 
  10   6   9       17.92       20.84      8.77 o 
  11   6   9        7.98       17.06      8.86 o 
 -15   7   9       27.13       39.03     12.22 o 
 -14   7   9      157.73      151.58     12.04 o 
 -13   7   9        3.16       13.20      6.78 o 
 -12   7   9        3.66       -1.19      4.59 o 
 -11   7   9        3.07       22.72      5.77 o 
 -10   7   9       30.00       43.30      5.68 o 
  -9   7   9      109.09      115.96      7.12 o 
  -8   7   9      274.91      285.22     10.91 o 
  -7   7   9       47.97       64.34      6.87 o 
  -6   7   9      121.89      128.70      6.37 o 
  -5   7   9     1090.82     1101.00     22.56 o 
  -4   7   9      252.30      239.28      9.60 o 
  -3   7   9       65.89       83.74      9.00 o 
  -2   7   9        0.39        1.55      3.76 o 
  -1   7   9     1930.11     2007.06     41.70 o 
   0   7   9       49.46       57.11      5.45 o 
   1   7   9       88.41      100.10      8.61 o 
   2   7   9       94.62       90.97      8.21 o 
   3   7   9      464.22      464.59     17.85 o 
   4   7   9       93.97       98.56      9.14 o 
   5   7   9        0.07       -5.15      5.16 o 
   6   7   9      555.69      637.94     23.58 o 
   7   7   9       91.45       97.91      9.69 o 
   8   7   9        0.05       -5.28      7.35 o 
   9   7   9      164.56      198.20     17.26 o 
  10   7   9      147.67      175.24     16.57 o 
 -13   8   9      109.81      115.90     13.40 o 
 -12   8   9       55.93       71.69     10.49 o 
 -11   8   9        0.67       -1.09      5.87 o 
 -10   8   9        5.86        6.09      6.51 o 
  -9   8   9        0.48       -3.58      5.42 o 
  -8   8   9       61.47       53.31      7.20 o 
  -7   8   9       96.35      104.95     17.37 o 
  -6   8   9       19.35       20.07      5.89 o 
  -5   8   9      306.09      293.38     11.47 o 
  -4   8   9      164.22      177.92     10.31 o 
  -3   8   9      324.43      323.83     12.47 o 
  -2   8   9        0.34       -4.06      4.06 o 
  -1   8   9        4.53       12.30      4.42 o 
   0   8   9       44.68       49.71      5.55 o 
   1   8   9       19.82       20.84      5.84 o 
   2   8   9       11.08       27.70      6.49 o 
   3   8   9       68.62       71.41      8.32 o 
   4   8   9        0.62        4.86      5.54 o 
   5   8   9       55.72       39.04      7.84 o 
   6   8   9      278.37      287.57     15.60 o 
   7   8   9      120.74      145.32     12.53 o 
   8   8   9        2.84        5.27     12.15 o 
 -12   9   9       17.25       21.68     13.43 o 
 -11   9   9        7.30       14.50     10.48 o 
 -10   9   9        5.79        2.88      6.67 o 
  -9   9   9      265.27      255.99     13.82 o 
  -8   9   9      227.75      228.76     13.93 o 
  -7   9   9        1.42        2.99      4.22 o 
  -6   9   9      487.72      491.99     18.11 o 
  -5   9   9        6.51       41.43     15.40 o 
  -4   9   9       58.74       58.41      6.86 o 
  -3   9   9        0.39       -1.59      4.01 o 
  -2   9   9       69.10       78.90      7.03 o 
  -1   9   9        2.34        2.52      4.07 o 
   0   9   9      231.90      222.60     16.01 o 
   1   9   9       10.76       36.05      9.40 o 
   2   9   9      218.37      210.61     13.04 o 
   3   9   9      340.38      343.22     17.67 o 
   4   9   9      399.85      389.85     19.57 o 
   5   9   9       24.21       32.13      7.82 o 
   6   9   9      136.98      113.60     11.48 o 
   7   9   9      293.16      291.33     17.59 o 
 -10  10   9       65.39       79.92     17.14 o 
  -9  10   9       16.94       20.32     10.89 o 
  -8  10   9       21.12        7.54      7.38 o 
  -7  10   9       15.02       29.02      9.80 o 
  -6  10   9        0.93        6.32      5.69 o 
  -5  10   9       21.89       35.37      7.82 o 
  -4  10   9       44.13       58.10      7.35 o 
  -3  10   9       12.90       11.53      7.92 o 
  -2  10   9      172.87      139.94      9.30 o 
  -1  10   9      146.46      151.92     11.89 o 
   0  10   9        7.17       13.13      6.28 o 
   1  10   9       88.40      112.98     11.37 o 
   2  10   9       39.44       46.05      8.49 o 
   3  10   9      125.15      122.27     11.80 o 
   4  10   9        0.21        4.99      6.20 o 
   5  10   9        0.30       -4.55      6.33 o 
  -7  11   9        9.00        1.56      6.70 o 
  -6  11   9        7.10       -1.53      7.08 o 
  -5  11   9       17.38       29.99     10.17 o 
  -4  11   9       74.36       78.59     11.22 o 
  -3  11   9        5.88       -1.25      5.29 o 
  -2  11   9       83.37      108.53     32.18 o 
  -1  11   9        1.65       -4.15      7.58 o 
   0  11   9       92.48       97.33     13.93 o 
   1  11   9      168.61      153.06     18.43 o 
   2  11   9       61.22       74.41     12.53 o 
 -17   0  10      217.43      236.36     23.57 o 
 -16   0  10      248.54      245.09     21.69 o 
 -15   0  10      617.49      612.73     33.84 o 
 -14   0  10      283.68      288.29     21.54 o 
 -13   0  10      162.73      158.78     21.72 o 
 -12   0  10     2694.27     2691.91     96.78 o 
 -11   0  10      836.90      768.30     34.41 o 
 -10   0  10     1317.21     1283.43     48.74 o 
  -9   0  10      113.40      115.44     12.35 o 
  -8   0  10     4794.02     4531.86    138.64 o 
  -7   0  10     2337.40     2364.15     74.05 o 
  -6   0  10     1441.52     1464.94     30.39 o 
  -5   0  10     2355.47     2374.84     49.70 o 
  -4   0  10     2900.07     2773.42     57.82 o 
  -3   0  10     4494.98     4240.28     87.13 o 
  -2   0  10     4528.77     4580.48     96.23 o 
  -1   0  10     2524.25     2241.92    175.48 o 
   0   0  10     2388.34     2438.04     53.19 o 
   1   0  10     2174.06     2233.70     59.10 o 
   2   0  10        1.96       -1.58      3.17 o 
   3   0  10      346.26      324.25     17.14 o 
   4   0  10      223.91      215.78     15.15 o 
   5   0  10     1124.31     1219.43     47.72 o 
   6   0  10      235.47      235.42     17.38 o 
   7   0  10     1691.56     1691.92     66.45 o 
   8   0  10      154.40      171.50     16.57 o 
   9   0  10      222.25      235.11     20.57 o 
  10   0  10       42.33       52.18     11.70 o 
  11   0  10       73.66       88.74     14.53 o 
  12   0  10       75.11       81.34     15.15 o 
 -17   1  10       35.04       64.76      9.68 o 
 -16   1  10        2.70        1.46      5.86 o 
 -15   1  10        2.58       14.28      6.30 o 
 -14   1  10      278.66      262.07     14.53 o 
 -13   1  10        0.06        5.34      5.52 o 
 -12   1  10        2.27        0.19      4.50 o 
 -11   1  10        0.26       -0.41      5.07 o 
 -10   1  10       75.22       92.47      8.00 o 
  -9   1  10      324.91      337.64     13.80 o 
  -8   1  10      752.95      676.84     19.94 o 
  -7   1  10      433.26      416.23     14.20 o 
  -6   1  10     1785.40     1699.60     28.97 o 
  -5   1  10     1055.06     1012.31     16.77 o 
  -4   1  10      208.83      216.70      6.40 o 
  -3   1  10      456.80      446.79      9.97 o 
  -2   1  10     1321.79     1287.26     22.02 o 
  -1   1  10      166.34      164.66      6.45 o 
   0   1  10      860.41      868.91     17.90 o 
   1   1  10      986.13      979.46     17.30 o 
   2   1  10        2.86        0.15      2.75 o 
   3   1  10      121.93      126.85     10.12 o 
   4   1  10        0.02        4.23      6.95 o 
   5   1  10      652.59      629.96     20.16 o 
   6   1  10       13.27       26.63      7.09 o 
   7   1  10        6.61        6.93      5.13 o 
   8   1  10       85.66       86.88     10.32 o 
   9   1  10      143.23      144.69     11.27 o 
  10   1  10       88.18       91.59      9.85 o 
  11   1  10       30.92       43.40     10.31 o 
  12   1  10      106.79      113.52     12.07 o 
 -17   2  10       91.96      105.21     14.86 o 
 -16   2  10      131.53      134.59     13.04 o 
 -15   2  10      128.00      136.91     11.31 o 
 -14   2  10      196.29      189.71     13.02 o 
 -13   2  10      518.41      472.97     23.43 o 
 -12   2  10       58.24       78.33      8.23 o 
 -11   2  10      636.20      643.35     26.31 o 
 -10   2  10       60.45       59.92      6.88 o 
  -9   2  10      460.43      451.36     15.77 o 
  -8   2  10      494.77      489.85     21.45 o 
  -7   2  10     2527.39     2376.56     49.81 o 
  -6   2  10      178.67      174.23      5.70 o 
  -5   2  10       59.89       56.59      5.71 o 
  -4   2  10     2338.93     2286.97     35.03 o 
  -3   2  10      948.35      883.11     15.79 o 
  -2   2  10        4.59       10.67      5.14 o 
  -1   2  10      415.50      409.35     12.72 o 
   0   2  10     1882.30     1808.88     29.60 o 
   1   2  10       35.62       34.62      4.95 o 
   2   2  10      142.80      147.76      6.82 o 
   3   2  10       33.88       44.27      4.70 o 
   4   2  10     1034.10     1008.13     22.24 o 
   5   2  10       87.69       81.61     10.12 o 
   6   2  10      178.58      169.70     10.40 o 
   7   2  10       48.04       53.51      7.09 o 
   8   2  10      344.35      351.11     16.03 o 
   9   2  10       29.46       41.12      7.41 o 
  10   2  10        1.98       14.77      6.75 o 
  11   2  10        0.61       12.52     12.77 o 
  12   2  10      251.40      242.39     16.92 o 
 -17   3  10       11.08       27.77      9.07 o 
 -16   3  10        2.62       -2.61      6.02 o 
 -15   3  10       33.04       57.16      8.39 o 
 -14   3  10       26.99       56.70      7.99 o 
 -13   3  10       11.83       14.03      5.91 o 
 -12   3  10       50.15       51.99      6.54 o 
 -11   3  10        0.71       -0.43      4.20 o 
 -10   3  10     1037.33     1003.72     28.98 o 
  -9   3  10      649.77      640.56     19.99 o 
  -8   3  10        7.81       -1.80      3.98 o 
  -7   3  10      473.59      468.21     20.23 o 
  -6   3  10       39.20       55.67      6.26 o 
  -5   3  10      377.18      379.21     10.34 o 
  -4   3  10     1190.15     1143.36     19.78 o 
  -3   3  10       12.18       12.57      2.83 o 
  -2   3  10      768.33      775.51     15.16 o 
  -1   3  10      393.42      404.49      9.80 o 
   0   3  10       18.27       22.22      3.26 o 
   1   3  10       52.35       67.36      5.14 o 
   2   3  10      222.35      204.06      8.13 o 
   3   3  10      203.76      188.30      9.65 o 
   4   3  10       36.06       44.92      4.98 o 
   5   3  10      319.30      343.46     11.83 o 
   6   3  10      187.36      184.55     10.71 o 
   7   3  10      168.41      173.66     11.40 o 
   8   3  10       26.14       31.98      6.81 o 
   9   3  10       15.51       19.26      6.55 o 
  10   3  10       40.53       43.38      8.12 o 
  11   3  10       53.10       65.46      9.63 o 
 -16   4  10        0.84       12.73     12.17 o 
 -15   4  10      358.45      378.94     18.99 o 
 -14   4  10      273.69      283.02     15.66 o 
 -13   4  10      106.25      106.63      9.59 o 
 -12   4  10       59.51       59.88      7.47 o 
 -11   4  10      360.18      402.63     15.91 o 
 -10   4  10        7.39        9.56      6.76 o 
  -9   4  10        2.34        5.61      4.57 o 
  -8   4  10      100.09      113.40      6.60 o 
  -7   4  10       83.34       87.74      5.55 o 
  -6   4  10     2038.46     1973.55     43.86 o 
  -5   4  10        5.48        9.48      2.73 o 
  -4   4  10      126.95      131.37      5.99 o 
  -3   4  10      257.56      279.20     15.58 o 
  -2   4  10      376.80      367.69      9.19 o 
  -1   4  10        2.68        8.21      2.89 o 
   0   4  10     1165.83     1253.75     22.64 o 
   1   4  10      494.55      520.17     18.10 o 
   2   4  10     1057.39      980.07     22.03 o 
   3   4  10        1.33        1.93      3.30 o 
   4   4  10       11.67       31.38      5.14 o 
   5   4  10       89.34       97.31      7.88 o 
   6   4  10        0.85        3.92      4.87 o 
   7   4  10       55.36       56.13      7.60 o 
   8   4  10      484.25      505.97     21.19 o 
   9   4  10       39.99       71.55     11.09 o 
  10   4  10       20.30       29.38      7.59 o 
  11   4  10        0.59        9.87      8.13 o 
 -16   5  10      297.87      268.78     17.59 o 
 -15   5  10        8.99        0.31      5.77 o 
 -14   5  10      104.90      110.16     10.65 o 
 -13   5  10      704.40      764.01     27.21 o 
 -12   5  10       16.06       28.27      6.37 o 
 -11   5  10      238.39      230.75     12.35 o 
 -10   5  10       30.33       32.95      9.40 o 
  -9   5  10      405.20      400.21     14.95 o 
  -8   5  10       19.43       19.79      5.24 o 
  -7   5  10      186.00      165.01      7.87 o 
  -6   5  10      100.88       97.17      7.41 o 
  -5   5  10     2363.60     2361.24     44.34 o 
  -4   5  10       14.79       24.61      5.66 o 
  -3   5  10      644.73      643.22     13.71 o 
  -2   5  10      642.99      672.77     14.03 o 
  -1   5  10      401.29      413.96     11.12 o 
   0   5  10        1.95       10.86      4.13 o 
   1   5  10       20.06       53.43      6.94 o 
   2   5  10      943.96     1032.46     23.68 o 
   3   5  10       21.75       33.16      5.09 o 
   4   5  10        2.75       11.06      4.09 o 
   5   5  10       66.39       70.22      6.27 o 
   6   5  10     1082.80     1051.09     26.60 o 
   7   5  10       14.88       22.23      6.16 o 
   8   5  10        0.07        3.88      6.69 o 
   9   5  10      303.51      303.12     19.87 o 
  10   5  10      378.15      360.45     22.92 o 
 -15   6  10       49.61       71.37     10.56 o 
 -14   6  10       11.11        2.41      7.55 o 
 -13   6  10       98.36      120.05     12.28 o 
 -12   6  10      417.42      452.82     18.87 o 
 -11   6  10       10.52        9.46      5.27 o 
 -10   6  10       37.60       48.55      6.67 o 
  -9   6  10       19.07       20.37      5.38 o 
  -8   6  10      120.22      131.13      7.68 o 
  -7   6  10       15.94       31.31      6.82 o 
  -6   6  10       43.59       58.19      5.48 o 
  -5   6  10      476.14      445.54     15.83 o 
  -4   6  10      114.63      109.96      6.01 o 
  -3   6  10        0.59        4.48      3.36 o 
  -2   6  10      483.46      491.90     12.13 o 
  -1   6  10      673.09      607.11     19.12 o 
   0   6  10       37.28       45.47      5.03 o 
   1   6  10        1.62       -2.77      3.14 o 
   2   6  10      178.97      200.92     10.84 o 
   3   6  10      514.53      569.78     21.86 o 
   4   6  10       17.98       22.57      5.86 o 
   5   6  10      185.54      197.53     11.72 o 
   6   6  10      162.60      147.44     11.47 o 
   7   6  10      194.02      182.46     15.11 o 
   8   6  10       31.09       29.67      8.88 o 
   9   6  10       78.96       88.13     12.50 o 
 -14   7  10      375.19      391.84     34.93 o 
 -13   7  10        2.37        2.66      5.86 o 
 -12   7  10        0.05        2.06      5.02 o 
 -11   7  10        7.38       13.76      8.84 o 
 -10   7  10       76.03      105.94      9.30 o 
  -9   7  10       61.85       54.27      6.29 o 
  -8   7  10      132.12      118.22      8.56 o 
  -7   7  10       24.04       15.65      4.30 o 
  -6   7  10     1080.24     1011.68     21.94 o 
  -5   7  10        3.80       -0.42      3.41 o 
  -4   7  10      294.09      290.86     10.89 o 
  -3   7  10        9.86       22.58      4.78 o 
  -2   7  10       24.40       30.69      4.77 o 
  -1   7  10       13.21        8.21      3.87 o 
   0   7  10      100.82      108.16     11.62 o 
   1   7  10       19.58       22.81      7.67 o 
   2   7  10        3.14        7.25      5.48 o 
   3   7  10      160.74      156.17     10.97 o 
   4   7  10      108.31      132.68     11.91 o 
   5   7  10      382.40      402.64     18.45 o 
   6   7  10       65.50       72.46      9.65 o 
   7   7  10      231.95      233.04     17.70 o 
   8   7  10       32.38       43.36     10.64 o 
 -13   8  10      114.43      133.56     18.90 o 
 -12   8  10        9.97        4.66     10.12 o 
 -11   8  10      211.84      183.20     14.71 o 
 -10   8  10       20.27       16.31      8.13 o 
  -9   8  10       14.29       17.61     10.08 o 
  -8   8  10       21.80       20.39      5.90 o 
  -7   8  10      163.10      172.78     10.98 o 
  -6   8  10       24.19       26.26      5.23 o 
  -5   8  10       32.63       32.40      6.90 o 
  -4   8  10       52.93       54.41      7.27 o 
  -3   8  10       27.42       42.29      5.66 o 
  -2   8  10      327.17      311.89     12.27 o 
  -1   8  10       35.53       46.09      5.68 o 
   0   8  10       34.75       42.15      8.00 o 
   1   8  10       69.18       72.88      9.07 o 
   2   8  10       62.42       73.75      8.91 o 
   3   8  10      171.27      191.10     19.55 o 
   4   8  10      202.57      205.10     13.69 o 
   5   8  10        8.23        8.40      6.68 o 
   6   8  10       49.44       53.04      8.99 o 
   7   8  10       23.92       37.00     10.27 o 
 -11   9  10        6.94        3.13      9.27 o 
 -10   9  10       71.59       75.52     10.64 o 
  -9   9  10        0.78       11.92      7.79 o 
  -8   9  10      156.17      190.67     13.15 o 
  -7   9  10        5.85        2.25      6.19 o 
  -6   9  10      300.92      295.75     15.12 o 
  -5   9  10       18.78       16.73      5.69 o 
  -4   9  10      480.39      446.52     16.09 o 
  -3   9  10       13.19       21.11      5.84 o 
  -2   9  10      162.27      155.21      9.59 o 
  -1   9  10        0.50       -5.80      5.80 o 
   0   9  10       75.53       92.68      9.34 o 
   1   9  10       81.06      108.20     10.13 o 
   2   9  10      136.47      154.81     11.91 o 
   3   9  10       26.42       61.69      8.74 o 
   4   9  10        1.60       -6.46      6.54 o 
   5   9  10       23.09       29.88      8.87 o 
  -8  10  10      265.21      298.49     24.97 o 
  -7  10  10       19.70       13.91      8.57 o 
  -6  10  10        5.89        6.93      7.13 o 
  -5  10  10      116.39      113.96     18.11 o 
  -4  10  10      151.87      121.55      9.23 o 
  -3  10  10       19.11       27.26      8.17 o 
  -2  10  10       67.60       62.76      8.77 o 
  -1  10  10      358.21      382.21     18.57 o 
   0  10  10       36.08       20.11      8.44 o 
   1  10  10       23.51       22.87      7.39 o 
   2  10  10        0.43       -2.99      6.05 o 
   3  10  10      143.91      149.72     14.10 o 
 -17   1  11       20.91       22.37     14.29 o 
 -16   1  11       39.99       55.26      9.17 o 
 -15   1  11        2.30       -3.33      5.86 o 
 -14   1  11       21.00       42.99     10.18 o 
 -13   1  11        7.32        7.46      7.59 o 
 -12   1  11       12.67       10.99      5.68 o 
 -11   1  11       87.56       81.87      8.39 o 
 -10   1  11        6.61       15.29      5.98 o 
  -9   1  11      178.33      175.16     10.32 o 
  -8   1  11      205.66      170.92     10.16 o 
  -7   1  11      452.89      465.94     15.95 o 
  -6   1  11      147.93      129.06      4.97 o 
  -5   1  11       10.32       12.82      4.21 o 
  -4   1  11     1679.79     1583.89     26.77 o 
  -3   1  11      906.23      881.23     16.89 o 
  -2   1  11        6.69       20.09      3.89 o 
  -1   1  11     2245.88     2230.13     42.21 o 
   0   1  11     1966.78     1972.30     37.13 o 
   1   1  11      242.14      236.85      7.62 o 
   2   1  11      261.54      246.69      8.63 o 
   3   1  11       90.33       92.71      8.86 o 
   4   1  11        1.42       -2.21      4.27 o 
   5   1  11        4.73        3.61      4.61 o 
   6   1  11       27.97       42.41      6.90 o 
   7   1  11        2.76        4.91      5.27 o 
   8   1  11       42.77       64.29      8.42 o 
   9   1  11       18.08       20.72      6.92 o 
  10   1  11      176.00      176.99     13.42 o 
  11   1  11      139.99      145.47     13.87 o 
 -16   2  11      227.81      256.08     15.93 o 
 -15   2  11       14.32       26.91      7.77 o 
 -14   2  11       10.52       12.31      6.21 o 
 -13   2  11       24.56       15.38      6.19 o 
 -12   2  11      829.92      842.19     28.08 o 
 -11   2  11      608.83      642.51     22.65 o 
 -10   2  11       77.81       97.55      8.57 o 
  -9   2  11      274.94      279.90     12.30 o 
  -8   2  11      932.48      933.22     27.06 o 
  -7   2  11      989.27      937.87     19.89 o 
  -6   2  11      399.89      401.19      9.50 o 
  -5   2  11     2579.69     2450.60     39.96 o 
  -4   2  11      271.13      261.89      7.41 o 
  -3   2  11       70.90       75.00      5.73 o 
  -2   2  11      167.20      164.27      7.33 o 
  -1   2  11      844.59      803.23     15.87 o 
   0   2  11      942.52      929.66     18.13 o 
   1   2  11     1107.77     1129.33     29.48 o 
   2   2  11       57.92       83.27      7.01 o 
   3   2  11     2039.12     2108.72     52.49 o 
   4   2  11      578.70      625.69     21.12 o 
   5   2  11      132.19      125.98      9.97 o 
   6   2  11        3.86        4.85      5.06 o 
   7   2  11       11.72       10.69      6.15 o 
   8   2  11      273.27      270.51     15.33 o 
   9   2  11        0.58       -0.25      5.77 o 
  10   2  11      128.91      125.45     17.82 o 
  11   2  11      261.61      302.87     18.54 o 
 -16   3  11        1.93       -3.68      6.31 o 
 -15   3  11       80.80      104.89     10.80 o 
 -14   3  11        9.70       24.15      7.02 o 
 -13   3  11       55.69       75.79      9.19 o 
 -12   3  11       27.36       49.76      9.24 o 
 -11   3  11      449.63      436.13     18.70 o 
 -10   3  11      446.35      441.25     17.26 o 
  -9   3  11       90.29       89.07     11.03 o 
  -8   3  11       46.81       45.17      7.84 o 
  -7   3  11       23.21       13.95      4.81 o 
  -6   3  11      939.94      859.22     16.80 o 
  -5   3  11      332.96      309.58      9.11 o 
  -4   3  11       87.33       96.98      5.33 o 
  -3   3  11        1.50       14.75      3.59 o 
  -2   3  11      928.02      894.29     19.97 o 
  -1   3  11       33.12       38.28      4.26 o 
   0   3  11       27.73       42.11      5.58 o 
   1   3  11      188.03      207.38      8.51 o 
   2   3  11      933.23      884.66     40.68 o 
   3   3  11      755.04      688.49     23.84 o 
   4   3  11      214.10      240.93     12.62 o 
   5   3  11      154.64      181.35     10.57 o 
   6   3  11        0.07       12.03      5.66 o 
   7   3  11       10.56       -0.20      4.89 o 
   8   3  11      113.32      122.01     10.80 o 
   9   3  11      164.58      145.56     12.04 o 
  10   3  11       23.13       28.03      7.90 o 
 -16   4  11        0.39       -1.44      6.20 o 
 -15   4  11       17.02       32.75      8.23 o 
 -14   4  11        0.92       -4.89      5.94 o 
 -13   4  11       11.40       10.69      5.88 o 
 -12   4  11       42.00       46.96      8.25 o 
 -11   4  11      113.03      126.07      9.19 o 
 -10   4  11        4.44        6.14      5.02 o 
  -9   4  11       80.92       86.69      8.24 o 
  -8   4  11      266.20      271.57     12.75 o 
  -7   4  11      372.64      345.54     11.31 o 
  -6   4  11      456.59      402.30     21.43 o 
  -5   4  11      511.47      491.18     11.94 o 
  -4   4  11     1659.41     1612.26     48.72 o 
  -3   4  11        0.62        9.84      5.73 o 
  -2   4  11      209.03      191.23     15.03 o 
  -1   4  11        9.66       13.94      3.42 o 
   0   4  11       78.59      109.96     10.55 o 
   1   4  11      373.88      383.28     12.24 o 
   2   4  11       59.84       69.80      5.95 o 
   3   4  11     1005.39      994.23     24.93 o 
   4   4  11      176.03      202.02     11.14 o 
   5   4  11       26.63       28.63      6.69 o 
   6   4  11       87.38       75.31      8.29 o 
   7   4  11       54.73       63.53      8.22 o 
   8   4  11      164.90      146.37     12.40 o 
   9   4  11      131.01      152.59     12.76 o 
  10   4  11       38.53       25.63      9.56 o 
 -15   5  11        1.52       15.45     16.01 o 
 -14   5  11        7.42        9.88      6.54 o 
 -13   5  11        0.00       11.30      5.97 o 
 -12   5  11       26.40       34.68      6.82 o 
 -11   5  11      121.09      125.14      9.68 o 
 -10   5  11       77.80       78.31      8.20 o 
  -9   5  11       56.84       58.47      7.15 o 
  -8   5  11       52.60       61.27      5.26 o 
  -7   5  11       56.54       63.51      9.72 o 
  -6   5  11       60.09       59.41      5.45 o 
  -5   5  11      425.68      358.88     10.51 o 
  -4   5  11       84.23      102.84      5.84 o 
  -3   5  11      108.51      113.59      5.66 o 
  -2   5  11        9.38        9.16      3.20 o 
  -1   5  11        0.01        2.86      2.99 o 
   0   5  11      116.83      109.60      7.95 o 
   1   5  11      786.06      711.87     22.74 o 
   2   5  11      144.43      148.78     10.70 o 
   3   5  11       19.61       20.89      5.98 o 
   4   5  11        2.93        9.66      7.64 o 
   5   5  11       13.96       19.18      5.97 o 
   6   5  11        8.94       13.52      6.41 o 
   7   5  11       25.27       41.48     10.16 o 
   8   5  11       13.85       20.11     14.57 o 
   9   5  11       31.35       19.93      9.58 o 
 -14   6  11        0.36        6.59      6.37 o 
 -13   6  11       36.92       52.58      8.24 o 
 -12   6  11       29.84       45.14      8.02 o 
 -11   6  11        8.72       10.25      6.09 o 
 -10   6  11        1.55        7.88      5.50 o 
  -9   6  11        2.01        6.95     11.49 o 
  -8   6  11        7.30       17.89      6.02 o 
  -7   6  11       12.26       18.01      5.75 o 
  -6   6  11       49.30       43.32      4.44 o 
  -5   6  11       59.85       66.28      5.15 o 
  -4   6  11        6.87        9.23      3.64 o 
  -3   6  11       27.72       40.70      4.28 o 
  -2   6  11       13.80       25.99      4.17 o 
  -1   6  11       54.62       65.20      5.85 o 
   0   6  11       31.66       39.52      4.87 o 
   1   6  11        0.00        4.24      5.20 o 
   2   6  11       47.26       58.39      7.46 o 
   3   6  11       29.49       32.36     10.54 o 
   4   6  11        4.55        5.97      8.83 o 
   5   6  11       10.61       18.96      7.70 o 
   6   6  11       13.99        9.76      7.35 o 
   7   6  11        1.85        0.28      6.45 o 
   8   6  11        7.93       18.49      8.63 o 
 -13   7  11      621.31      616.20     31.35 o 
 -12   7  11      159.11      158.93     16.00 o 
 -11   7  11       37.69       69.13     12.53 o 
 -10   7  11      278.67      330.56     20.81 o 
  -9   7  11      695.47      717.21     30.24 o 
  -8   7  11        5.06       10.12      5.73 o 
  -7   7  11       73.15       70.31      7.70 o 
  -6   7  11      146.38      157.05      8.58 o 
  -5   7  11      129.86      144.39     12.61 o 
  -4   7  11       51.84       52.59      5.93 o 
  -3   7  11       42.72       49.52      6.32 o 
  -2   7  11      532.82      482.08     15.60 o 
  -1   7  11      268.93      231.20     12.54 o 
   0   7  11      125.16      119.89      9.56 o 
   1   7  11      219.64      205.75     12.56 o 
   2   7  11      710.55      697.59     27.26 o 
   3   7  11       77.72       87.19      9.50 o 
   4   7  11      155.37      177.44     13.04 o 
   5   7  11      116.87      133.01     11.22 o 
   6   7  11       32.75       37.14     10.00 o 
   7   7  11        8.29        9.74      8.11 o 
 -12   8  11        1.16       -9.71     10.51 o 
 -11   8  11        0.01       -7.79      7.79 o 
 -10   8  11       16.57       21.53      8.53 o 
  -9   8  11        2.81        0.31      6.35 o 
  -8   8  11       12.50        3.05      6.42 o 
  -7   8  11       27.59       34.79      6.82 o 
  -6   8  11      109.28       96.57      9.45 o 
  -5   8  11      176.75      198.02     13.29 o 
  -4   8  11        0.29       21.82     12.15 o 
  -3   8  11        3.50        6.33      6.91 o 
  -2   8  11      105.53       91.96      9.11 o 
  -1   8  11      136.28      119.61     10.64 o 
   0   8  11       23.92       21.85      6.80 o 
   1   8  11       37.63       35.88      7.32 o 
   2   8  11        2.41        3.88      5.68 o 
   3   8  11       80.54       83.32      9.57 o 
   4   8  11       15.52       27.38      8.50 o 
   5   8  11       71.59       64.11     11.81 o 
   6   8  11        1.52       -0.80      7.11 o 
 -10   9  11      252.60      265.91     24.79 o 
  -9   9  11      116.51      116.92     13.03 o 
  -8   9  11       24.16       18.63      8.08 o 
  -7   9  11        0.21       -1.51      5.28 o 
  -6   9  11      286.04      297.69     15.74 o 
  -5   9  11      198.42      179.69     13.24 o 
  -4   9  11        1.38       10.52      5.27 o 
  -3   9  11      234.85      218.99     13.57 o 
  -2   9  11       35.03       37.51      9.82 o 
  -1   9  11      168.15      136.63     11.03 o 
   0   9  11       98.68      104.96     10.36 o 
   1   9  11      324.94      338.20     18.43 o 
   2   9  11      174.41      195.88     13.92 o 
   3   9  11       50.03       57.25      9.62 o 
   4   9  11       10.20        1.02      5.97 o 
  -6  10  11        0.07        0.95      8.46 o 
  -5  10  11      130.44       82.86     20.57 o 
  -4  10  11        4.35        8.35     12.29 o 
  -3  10  11       38.89       23.28      8.29 o 
  -2  10  11        6.93       13.80      6.67 o 
  -1  10  11       11.44        5.97      6.56 o 
   0  10  11        2.90        3.53      6.32 o 
 -16   0  12     1349.58     1357.40     67.83 o 
 -15   0  12      206.04      194.81     19.85 o 
 -14   0  12       16.60       39.80     11.63 o 
 -13   0  12      353.97      362.05     38.57 o 
 -12   0  12      170.70      171.68     16.03 o 
 -11   0  12      160.27      120.26     13.87 o 
 -10   0  12      516.82      559.21     71.72 o 
  -9   0  12     1538.43     1498.82    100.01 o 
  -8   0  12     2128.85     2109.37     74.92 o 
  -7   0  12       22.45       45.69      9.72 o 
  -6   0  12      238.19      220.66      9.85 o 
  -5   0  12     2167.03     2090.55     56.07 o 
  -4   0  12      989.58      985.05     27.76 o 
  -3   0  12      598.14      570.06     19.05 o 
  -2   0  12      226.31      226.50     11.10 o 
  -1   0  12      203.47      196.86     23.14 o 
   0   0  12        2.20       -0.08      3.91 o 
   1   0  12      361.58      339.69     30.00 o 
   2   0  12      448.58      457.21     23.57 o 
   3   0  12       24.37       26.73      8.62 o 
   4   0  12      363.96      353.29     25.72 o 
   5   0  12      367.05      379.98     32.57 o 
   6   0  12      795.17      837.78     40.79 o 
   7   0  12        0.16       -5.00      8.05 o 
   8   0  12        2.03       -4.29      8.49 o 
   9   0  12      196.83      194.30     20.20 o 
  10   0  12       39.91       50.22     13.13 o 
 -16   1  12       42.20       51.53      9.34 o 
 -15   1  12       14.11       11.61      6.98 o 
 -14   1  12       34.13       38.88      8.14 o 
 -13   1  12      133.27      142.78     17.16 o 
 -12   1  12       44.49       55.04      7.80 o 
 -11   1  12       88.10       98.02     14.35 o 
 -10   1  12       60.56       91.17      8.77 o 
  -9   1  12       96.73       97.44     10.64 o 
  -8   1  12      357.06      315.79     14.04 o 
  -7   1  12      379.92      385.00     15.27 o 
  -6   1  12      143.77      140.06      7.16 o 
  -5   1  12       47.84       52.08      5.34 o 
  -4   1  12      706.14      670.37     14.51 o 
  -3   1  12      981.29      928.20     18.86 o 
  -2   1  12      197.88      207.29      7.68 o 
  -1   1  12      383.20      369.26      9.93 o 
   0   1  12        8.06       14.14      4.87 o 
   1   1  12     1183.56     1166.16     31.88 o 
   2   1  12     1125.30     1077.38     30.60 o 
   3   1  12       13.79       29.20     10.90 o 
   4   1  12        6.58        1.73      5.36 o 
   5   1  12      278.87      280.00     14.27 o 
   6   1  12       10.38        9.89      5.85 o 
   7   1  12        6.79        2.28      5.42 o 
   8   1  12       25.83       37.69      7.91 o 
   9   1  12       17.16       24.36      8.00 o 
 -16   2  12        6.14        2.59      6.40 o 
 -15   2  12      399.60      453.39     21.98 o 
 -14   2  12      165.38      174.76     12.96 o 
 -13   2  12      147.44      120.40     10.66 o 
 -12   2  12       68.16       69.57      8.29 o 
 -11   2  12      116.28      128.01     11.22 o 
 -10   2  12      204.99      186.39     13.20 o 
  -9   2  12       32.49       36.74      6.48 o 
  -8   2  12      162.36      212.10     11.22 o 
  -7   2  12      389.85      372.99     14.80 o 
  -6   2  12      965.45      937.13     21.90 o 
  -5   2  12        0.04        4.36      4.95 o 
  -4   2  12      294.34      302.40      8.77 o 
  -3   2  12       28.29       36.24      3.65 o 
  -2   2  12       45.20       55.43      5.28 o 
  -1   2  12        3.21        5.40      3.05 o 
   0   2  12      281.37      298.61     10.35 o 
   1   2  12        1.83        7.41      4.70 o 
   2   2  12      567.43      543.36     15.19 o 
   3   2  12       44.46       47.87      6.80 o 
   4   2  12       78.77       76.45      8.29 o 
   5   2  12       87.27      102.43      9.11 o 
   6   2  12       48.81       64.48      8.10 o 
   7   2  12       22.74       32.06      7.33 o 
   8   2  12       23.67       17.55      6.96 o 
   9   2  12        1.84       -1.17      6.01 o 
 -15   3  12       52.68       54.88      9.34 o 
 -14   3  12      120.85      126.00     13.94 o 
 -13   3  12       29.04       44.33      7.76 o 
 -12   3  12       11.95       22.44      6.99 o 
 -11   3  12       32.62       41.84      7.60 o 
 -10   3  12       11.10       30.70      6.81 o 
  -9   3  12      144.94      131.38      9.62 o 
  -8   3  12      419.57      389.75     16.12 o 
  -7   3  12      722.50      744.62     24.08 o 
  -6   3  12      363.16      309.65     22.31 o 
  -5   3  12        5.26        9.60      3.88 o 
  -4   3  12      155.51      169.41      8.08 o 
  -3   3  12      458.40      446.95     12.25 o 
  -2   3  12      468.31      443.82     12.74 o 
  -1   3  12      333.54      302.05      9.49 o 
   0   3  12      628.14      589.35     16.32 o 
   1   3  12     1162.88     1125.84     26.77 o 
   2   3  12      438.29      434.51     16.58 o 
   3   3  12       99.22      122.06      9.24 o 
   4   3  12      118.47      105.17      9.19 o 
   5   3  12      127.94      144.57     10.81 o 
   6   3  12        4.48        6.97      5.70 o 
   7   3  12       76.15       84.21      9.91 o 
   8   3  12      146.47      156.45     12.29 o 
   9   3  12       24.22       26.20      8.22 o 
 -15   4  12      150.12      158.42     13.60 o 
 -14   4  12        7.91        7.50      6.57 o 
 -13   4  12        0.43        1.15      5.52 o 
 -12   4  12        0.03       -5.58      5.58 o 
 -11   4  12      715.72      746.27     26.71 o 
 -10   4  12      308.94      313.53     14.66 o 
  -9   4  12       23.27       14.03      5.81 o 
  -8   4  12       74.32       87.83      8.69 o 
  -7   4  12      545.16      579.59     16.71 o 
  -6   4  12      195.96      195.65      8.97 o 
  -5   4  12        1.14        4.10      3.16 o 
  -4   4  12      547.48      556.69     13.74 o 
  -3   4  12       41.21       39.92      4.43 o 
  -2   4  12      653.65      644.61     16.73 o 
  -1   4  12      163.60      171.83      8.15 o 
   0   4  12      168.03      172.57      9.05 o 
   1   4  12      422.34      400.64     13.59 o 
   2   4  12       57.60       70.52      6.17 o 
   3   4  12      588.06      561.84     16.81 o 
   4   4  12      880.27      823.24     28.09 o 
   5   4  12      402.14      382.70     24.47 o 
   6   4  12      220.56      201.01     13.34 o 
   7   4  12      129.46      127.36     11.61 o 
   8   4  12        4.81       11.46      8.24 o 
 -14   5  12       41.43       53.37      9.00 o 
 -13   5  12       34.88       49.90     12.29 o 
 -12   5  12      111.02      118.80     10.56 o 
 -11   5  12       17.03       25.23     10.81 o 
 -10   5  12      434.08      450.02     18.82 o 
  -9   5  12      446.61      465.32     18.27 o 
  -8   5  12      181.08      196.01     11.63 o 
  -7   5  12      513.97      471.32     25.47 o 
  -6   5  12     1960.32     1915.33     65.85 o 
  -5   5  12      103.46      104.10      6.78 o 
  -4   5  12      372.85      381.58     11.63 o 
  -3   5  12      115.56      137.33      9.53 o 
  -2   5  12      751.67      748.69     19.79 o 
  -1   5  12       61.04       53.54      5.73 o 
   0   5  12      102.10      110.48      7.97 o 
   1   5  12      878.10      824.77     22.50 o 
   2   5  12     1061.36     1015.41     26.90 o 
   3   5  12        9.49       29.51     10.32 o 
   4   5  12      420.07      418.01     18.78 o 
   5   5  12      783.91      732.63     32.87 o 
   6   5  12      448.47      456.92     25.04 o 
   7   5  12       51.01       65.31     11.40 o 
   8   5  12        7.48        5.00     12.96 o 
 -13   6  12        3.08       11.00      7.55 o 
 -12   6  12       83.35       93.49      9.81 o 
 -11   6  12       18.26       32.57      9.98 o 
 -10   6  12      517.64      534.05     21.09 o 
  -9   6  12        4.39       16.11      9.85 o 
  -8   6  12       43.08       60.05      7.41 o 
  -7   6  12        3.35        3.82      4.22 o 
  -6   6  12       54.63       62.04      6.31 o 
  -5   6  12      171.93      168.07     11.98 o 
  -4   6  12        5.52        2.15      3.18 o 
  -3   6  12       40.43       46.67      5.45 o 
  -2   6  12        5.58       23.04      7.23 o 
  -1   6  12      794.01      842.59     32.42 o 
   0   6  12       39.25       50.26      8.40 o 
   1   6  12      205.35      204.82     12.10 o 
   2   6  12        1.64        3.56      5.50 o 
   3   6  12      148.72      122.61     19.46 o 
   4   6  12       13.89       28.00     14.82 o 
   5   6  12       28.64       29.70      9.69 o 
   6   6  12      117.35      101.27     12.96 o 
   7   6  12       61.11       67.25     11.98 o 
 -12   7  12       13.56       15.30      8.57 o 
 -11   7  12        8.20        4.92      8.13 o 
 -10   7  12       20.92        5.75      7.00 o 
  -9   7  12       24.77       40.53      9.08 o 
  -8   7  12       19.06       23.78      8.08 o 
  -7   7  12      388.75      356.90     22.27 o 
  -6   7  12       12.06       28.04      7.93 o 
  -5   7  12       56.26       59.52      7.76 o 
  -4   7  12       55.62       56.49      6.25 o 
  -3   7  12      655.61      626.99     27.91 o 
  -2   7  12      152.36      157.82     18.83 o 
  -1   7  12      255.95      252.16     14.06 o 
   0   7  12       10.66        9.61      5.92 o 
   1   7  12      395.00      366.73     17.13 o 
   2   7  12       56.57       49.90      8.22 o 
   3   7  12       61.33       64.25      9.31 o 
   4   7  12       13.95       11.39      8.48 o 
   5   7  12      167.93      197.73     21.82 o 
 -10   8  12        4.36       10.08      8.72 o 
  -9   8  12      196.82      228.51     16.96 o 
  -8   8  12       64.14       65.78     11.79 o 
  -7   8  12      225.01      235.73     18.25 o 
  -6   8  12       12.16       17.60      9.95 o 
  -5   8  12       23.62       32.77      9.24 o 
  -4   8  12       11.97       20.37      6.17 o 
  -3   8  12       15.39       15.85      6.06 o 
  -2   8  12       29.06       27.71      6.67 o 
  -1   8  12        7.05       17.23      9.24 o 
   0   8  12       41.06       51.69      8.20 o 
   1   8  12      138.16      142.92     13.03 o 
   2   8  12       39.38       61.01     16.29 o 
   3   8  12       11.65        3.27      6.27 o 
   4   8  12        4.63       -1.23      7.35 o 
  -7   9  12      102.18      117.45     13.80 o 
  -6   9  12       16.48       32.24     15.43 o 
  -5   9  12       20.34       25.24      8.64 o 
  -4   9  12       23.77       44.04      9.37 o 
  -3   9  12      319.05      329.03     17.05 o 
  -2   9  12       14.16       10.93      6.65 o 
  -1   9  12        4.00       10.12      6.42 o 
   0   9  12       26.37       39.19     13.20 o 
   1   9  12      154.83      156.64     13.14 o 
 -15   1  13       14.49       18.85      7.61 o 
 -14   1  13       11.86        2.27      7.01 o 
 -13   1  13        2.00       11.69     10.39 o 
 -12   1  13      121.92      147.06     13.42 o 
 -11   1  13        0.94        3.91      5.43 o 
 -10   1  13       98.03      105.47     16.33 o 
  -9   1  13        7.99        2.05      5.93 o 
  -8   1  13       22.09       35.65      6.40 o 
  -7   1  13       11.16       19.50      6.87 o 
  -6   1  13       92.42       91.70      8.18 o 
  -5   1  13      219.21      196.03      7.37 o 
  -4   1  13       37.79       42.95      4.31 o 
  -3   1  13      148.83      135.49      6.83 o 
  -2   1  13       32.65       39.88      4.41 o 
  -1   1  13      110.15      103.05      5.78 o 
   0   1  13       13.49       12.32      4.02 o 
   1   1  13       39.06       51.06      6.76 o 
   2   1  13       18.72       34.23      6.60 o 
   3   1  13      106.63       95.16      9.04 o 
   4   1  13        0.04        5.05      5.54 o 
   5   1  13       71.50       82.40      9.49 o 
   6   1  13       68.93       64.73      9.06 o 
   7   1  13       10.19       19.64      9.63 o 
   8   1  13       24.56       28.95      8.45 o 
 -15   2  13       31.18       45.10     14.68 o 
 -14   2  13       20.08       28.82      8.09 o 
 -13   2  13      411.38      464.41     21.56 o 
 -12   2  13      625.02      630.17     25.55 o 
 -11   2  13       65.96       84.26      9.35 o 
 -10   2  13        3.63       22.50      6.49 o 
  -9   2  13      401.08      404.35     17.59 o 
  -8   2  13      328.74      394.61     17.28 o 
  -7   2  13        6.34        8.87      5.23 o 
  -6   2  13      290.75      270.68     13.26 o 
  -5   2  13      660.52      624.50     14.73 o 
  -4   2  13      347.51      345.69     10.46 o 
  -3   2  13      456.28      434.04     13.88 o 
  -2   2  13      218.52      233.39      9.86 o 
  -1   2  13      890.63      892.25     22.52 o 
   0   2  13      378.68      367.26     12.41 o 
   1   2  13        4.51        1.75      4.37 o 
   2   2  13        5.77       27.47      8.66 o 
   3   2  13      237.39      266.01     13.60 o 
   4   2  13        1.35        5.27      7.01 o 
   5   2  13        3.73        5.92      5.76 o 
   6   2  13       68.91       72.04      9.42 o 
   7   2  13      584.59      546.85     26.56 o 
   8   2  13       27.79       21.76      7.84 o 
 -14   3  13       57.74       59.74     10.72 o 
 -13   3  13        5.77        5.59      7.26 o 
 -12   3  13       24.96       26.89      7.89 o 
 -11   3  13       48.82       67.96      9.31 o 
 -10   3  13       59.75       55.85      8.08 o 
  -9   3  13       11.05       37.51      7.15 o 
  -8   3  13      364.82      335.60     17.16 o 
  -7   3  13      680.48      698.72     27.47 o 
  -6   3  13      174.99      169.29     10.42 o 
  -5   3  13      464.83      429.06     12.09 o 
  -4   3  13      172.37      169.69      8.26 o 
  -3   3  13      584.65      571.93     15.14 o 
  -2   3  13      586.25      582.11     15.56 o 
  -1   3  13        1.14       -2.96      3.78 o 
   0   3  13      275.74      289.73     11.62 o 
   1   3  13       15.40       22.21      5.19 o 
   2   3  13        2.68       13.30      8.29 o 
   3   3  13      120.88      119.44      9.83 o 
   4   3  13      485.92      467.86     20.07 o 
   5   3  13       27.71       29.62      8.17 o 
   6   3  13        8.00       23.24      9.10 o 
   7   3  13       23.93       14.55      7.06 o 
 -14   4  13       10.66       13.78     12.89 o 
 -13   4  13       90.02      111.62     11.30 o 
 -12   4  13      168.16      204.82     16.17 o 
 -11   4  13      102.86      110.29     14.35 o 
 -10   4  13      207.77      205.09     13.36 o 
  -9   4  13      203.41      229.01     12.94 o 
  -8   4  13      109.39      108.01      9.53 o 
  -7   4  13       58.05       74.81      8.23 o 
  -6   4  13       13.24       26.63      6.49 o 
  -5   4  13       35.13       52.33      4.85 o 
  -4   4  13      201.76      192.56      8.00 o 
  -3   4  13        1.33       12.71      5.34 o 
  -2   4  13        9.74       10.74      4.25 o 
  -1   4  13      485.81      484.44     15.68 o 
   0   4  13      757.37      748.98     20.60 o 
   1   4  13       20.23       32.66      5.29 o 
   2   4  13      158.33      168.09     10.84 o 
   3   4  13       38.65       38.94      7.00 o 
   4   4  13      392.13      353.08     17.57 o 
   5   4  13      173.41      171.96     17.07 o 
   6   4  13        1.53       -5.39      7.24 o 
   7   4  13       57.10       74.98     12.51 o 
 -13   5  13       12.86       27.18      7.74 o 
 -12   5  13        2.56        0.73      5.34 o 
 -11   5  13       12.09       25.57      8.95 o 
 -10   5  13       11.15       25.22      7.23 o 
  -9   5  13        3.76       17.98      6.30 o 
  -8   5  13        3.27       -0.35      5.53 o 
  -7   5  13       11.60        0.83      5.77 o 
  -6   5  13        3.29        2.16      3.94 o 
  -5   5  13       48.44       70.66      7.47 o 
  -4   5  13        5.46       10.35      3.95 o 
  -3   5  13      211.03      180.19      8.86 o 
  -2   5  13       36.31       51.09      6.22 o 
  -1   5  13      186.76      165.75      9.52 o 
   0   5  13       51.85       52.33      7.17 o 
   1   5  13       42.51       46.17      5.99 o 
   2   5  13        1.63       -1.42      5.20 o 
   3   5  13        0.00        5.33      6.58 o 
   4   5  13      123.24      138.05     13.99 o 
   5   5  13      215.15      240.03     18.29 o 
   6   5  13       26.07       18.55      9.28 o 
 -12   6  13       36.10       74.35     12.43 o 
 -11   6  13       12.54        9.54      8.74 o 
 -10   6  13       10.79       17.74      6.62 o 
  -9   6  13       29.98       27.75      7.44 o 
  -8   6  13        0.65       -0.66      4.61 o 
  -7   6  13       31.87       47.73      7.84 o 
  -6   6  13       37.85       34.04      7.35 o 
  -5   6  13        0.06        8.21      6.10 o 
  -4   6  13       12.72       12.73      4.78 o 
  -3   6  13      213.85      195.32     11.74 o 
  -2   6  13      135.58      131.80     11.88 o 
  -1   6  13       35.35       39.71      7.17 o 
   0   6  13       18.85       26.75      6.68 o 
   1   6  13      212.11      209.41     12.97 o 
   2   6  13        1.06       -3.99      5.77 o 
   3   6  13        0.66       -4.77      5.87 o 
   4   6  13        3.22       10.02     11.24 o 
   5   6  13       76.81       77.58     12.26 o 
 -10   7  13      310.23      303.47     21.84 o 
  -9   7  13      141.24      143.74     15.56 o 
  -8   7  13       48.19       35.01      9.20 o 
  -7   7  13      275.47      307.51     19.04 o 
  -6   7  13      185.87      166.59     13.94 o 
  -5   7  13       21.58       24.32      8.29 o 
  -4   7  13      102.12       97.32     10.93 o 
  -3   7  13      366.07      337.45     17.47 o 
  -2   7  13      167.84      166.13     11.60 o 
  -1   7  13        2.09       -4.30      5.57 o 
   0   7  13      415.43      452.56     20.34 o 
   1   7  13      184.04      180.34     12.89 o 
   2   7  13      101.41      121.90     14.34 o 
   3   7  13        3.83       28.88     22.57 o 
  -8   8  13        1.82        1.24      7.93 o 
  -7   8  13       71.45       89.73     24.57 o 
  -6   8  13      183.06      162.38     18.63 o 
  -5   8  13        3.41        5.65      7.13 o 
  -4   8  13        1.91        1.33      6.11 o 
  -3   8  13       17.90       10.23      7.20 o 
  -2   8  13        1.34        3.54      5.70 o 
  -1   8  13       16.71       12.25      6.84 o 
   0   8  13       11.21       18.99      7.35 o 
   1   8  13       66.50      100.73     11.37 o 
 -14   0  14       21.98       48.65     12.61 o 
 -13   0  14      263.88      264.69     23.02 o 
 -12   0  14      173.12      186.03     18.63 o 
 -11   0  14       65.39       80.12     14.13 o 
 -10   0  14       59.99       57.59     11.79 o 
  -9   0  14     1780.11     1642.38    100.58 o 
  -8   0  14      116.10      164.31     16.10 o 
  -7   0  14       43.70       64.12     11.47 o 
  -6   0  14      720.39      706.46     33.72 o 
  -5   0  14     1421.06     1441.79     56.57 o 
  -4   0  14       44.69       47.27      8.31 o 
  -3   0  14        0.22        0.95      6.51 o 
  -2   0  14      528.70      504.31     24.55 o 
  -1   0  14      895.74      888.78     38.06 o 
   0   0  14      687.19      673.22     32.05 o 
   1   0  14       20.62       23.31      8.86 o 
   2   0  14      835.81      881.86     41.16 o 
   3   0  14      431.48      401.51     25.64 o 
   4   0  14       11.27       21.39      9.84 o 
   5   0  14      160.33      171.19     26.86 o 
   6   0  14      221.54      227.10     21.19 o 
 -14   1  14        0.13        0.45      5.77 o 
 -13   1  14       49.45       52.90      8.97 o 
 -12   1  14        5.07        8.75      6.36 o 
 -11   1  14      410.89      434.72     20.15 o 
 -10   1  14       60.12       70.99      9.09 o 
  -9   1  14       29.10       46.72      7.81 o 
  -8   1  14        4.01       11.57      6.00 o 
  -7   1  14       63.05       76.05      8.88 o 
  -6   1  14        1.43        4.36      8.52 o 
  -5   1  14       43.65       49.81      5.56 o 
  -4   1  14      217.23      208.98      8.26 o 
  -3   1  14       16.87       13.44      3.82 o 
  -2   1  14      198.26      183.64      8.74 o 
  -1   1  14       73.14       74.31      6.56 o 
   0   1  14      400.82      410.11     20.87 o 
   1   1  14        1.57       -5.37      5.37 o 
   2   1  14        1.29        5.18      5.34 o 
   3   1  14       79.79       78.09      9.10 o 
   4   1  14      309.83      289.74     16.14 o 
   5   1  14        2.69        8.88      6.49 o 
   6   1  14      198.08      192.77     15.04 o 
 -14   2  14       53.28       82.31     10.96 o 
 -13   2  14       16.73       12.25      6.99 o 
 -12   2  14       95.26      125.08     11.65 o 
 -11   2  14      101.25       96.89     10.54 o 
 -10   2  14      128.34      123.23     11.34 o 
  -9   2  14        0.62       -2.76      5.42 o 
  -8   2  14      475.65      447.70     18.57 o 
  -7   2  14      290.30      301.11     15.09 o 
  -6   2  14      349.13      344.19     15.33 o 
  -5   2  14        0.14        6.79      5.09 o 
  -4   2  14      666.13      658.85     16.54 o 
  -3   2  14      243.95      249.81      9.41 o 
  -2   2  14       17.98       15.37      4.62 o 
  -1   2  14        0.14        1.42      4.04 o 
   0   2  14      387.64      373.36     15.62 o 
   1   2  14        1.61       -1.84      4.75 o 
   2   2  14      319.26      306.56     15.25 o 
   3   2  14      511.42      529.87     22.27 o 
   4   2  14        4.05       -1.18      5.74 o 
   5   2  14       14.54       22.54      7.37 o 
   6   2  14        2.17       -6.99      6.99 o 
 -13   3  14        0.10       -4.60      6.64 o 
 -12   3  14        8.00        1.56      5.90 o 
 -11   3  14       52.38       40.25      8.22 o 
 -10   3  14       33.54       34.67      9.24 o 
  -9   3  14      153.34      192.26     13.00 o 
  -8   3  14        5.14        7.03      5.45 o 
  -7   3  14      129.62      116.67      9.68 o 
  -6   3  14        0.96       -0.11      4.39 o 
  -5   3  14        3.42        3.66      4.09 o 
  -4   3  14       87.26       93.86      6.87 o 
  -3   3  14       47.09       54.70      7.93 o 
  -2   3  14      108.68      103.17     11.69 o 
  -1   3  14       48.46       51.41      6.09 o 
   0   3  14      349.97      346.91     15.01 o 
   1   3  14        0.40        1.60      4.85 o 
   2   3  14       58.56       47.67      7.53 o 
   3   3  14       91.69       90.46     14.40 o 
   4   3  14       17.83       35.05      7.79 o 
   5   3  14       21.00       29.16      8.17 o 
   6   3  14        0.04        7.12      7.75 o 
 -12   4  14       43.47       53.79      9.46 o 
 -11   4  14       39.81       51.25      8.93 o 
 -10   4  14      554.82      559.52     23.26 o 
  -9   4  14        0.36        1.86      6.35 o 
  -8   4  14      388.14      415.36     19.07 o 
  -7   4  14       19.89        7.87      5.84 o 
  -6   4  14       62.74       91.98      9.11 o 
  -5   4  14        0.17       15.30     11.62 o 
  -4   4  14      623.61      639.62     22.09 o 
  -3   4  14      207.74      204.47     11.93 o 
  -2   4  14       10.32        1.52      4.93 o 
  -1   4  14       34.01       49.16      6.74 o 
   0   4  14      113.41      113.06      8.30 o 
   1   4  14      401.09      389.99     17.18 o 
   2   4  14       34.29       46.51      7.54 o 
   3   4  14      105.43      116.10     10.26 o 
   4   4  14        0.68       -3.58      6.91 o 
   5   4  14        3.37       12.85      8.33 o 
 -11   5  14       78.37       69.13      9.70 o 
 -10   5  14      243.05      238.01     15.26 o 
  -9   5  14        5.93       10.94      6.89 o 
  -8   5  14       80.78       86.99     11.63 o 
  -7   5  14      710.85      722.20     27.26 o 
  -6   5  14      541.94      575.36     30.33 o 
  -5   5  14      244.87      219.44     11.20 o 
  -4   5  14      491.12      507.59     19.34 o 
  -3   5  14      423.11      442.62     15.79 o 
  -2   5  14        3.18        4.11      4.25 o 
  -1   5  14       26.92       31.03      8.05 o 
   0   5  14      154.14      129.02     12.17 o 
   1   5  14      688.92      693.82     31.81 o 
   2   5  14       68.01       58.52     10.52 o 
   3   5  14      425.70      475.63     26.23 o 
   4   5  14        1.84        2.43      7.22 o 
 -10   6  14       19.42       12.77      8.63 o 
  -9   6  14      419.18      440.70     25.71 o 
  -8   6  14        4.45        2.22      6.63 o 
  -7   6  14      144.26      183.22     21.36 o 
  -6   6  14       45.24       59.43     13.13 o 
  -5   6  14      308.03      314.70     25.01 o 
  -4   6  14        2.39        0.09      8.06 o 
  -3   6  14      357.24      344.80     21.20 o 
  -2   6  14        0.43        2.96      5.34 o 
  -1   6  14      110.21      123.14     10.53 o 
   0   6  14        0.35        1.41      5.40 o 
   1   6  14      132.34      174.31     16.22 o 
   2   6  14      112.41      120.90     13.93 o 
   3   6  14      250.07      244.30     19.82 o 
  -8   7  14       11.79       22.96     11.70 o 
  -7   7  14      593.68      600.64     40.35 o 
  -6   7  14      136.77      127.57     17.55 o 
  -5   7  14       14.90        6.41     11.47 o 
  -4   7  14      178.13      168.51     15.10 o 
  -3   7  14        3.66        2.83      6.71 o 
  -2   7  14        3.75        6.06      7.14 o 
  -1   7  14       77.17       69.44     10.01 o 
   0   7  14       51.90       64.40     22.00 o 
 -12   1  15       25.94       34.84      8.57 o 
 -11   1  15        1.66        1.29      6.04 o 
 -10   1  15       75.06      103.58     11.07 o 
  -9   1  15        5.11       12.10      8.58 o 
  -8   1  15       19.01       35.59      7.53 o 
  -7   1  15        4.37        9.41      5.84 o 
  -6   1  15       16.31       40.33     11.31 o 
  -5   1  15       10.02       10.05      5.42 o 
  -4   1  15        0.09        1.24      4.48 o 
  -3   1  15       12.12       13.87      4.57 o 
  -2   1  15      123.60      101.36     10.15 o 
  -1   1  15        2.12        1.38      4.60 o 
   0   1  15      223.32      239.25     13.36 o 
   1   1  15      194.04      187.37     13.28 o 
   2   1  15       45.30       72.82      9.12 o 
   3   1  15        2.11       -3.41      6.02 o 
   4   1  15        0.45        8.32      6.91 o 
 -12   2  15       97.83      117.33     11.96 o 
 -11   2  15       33.37       29.95      8.00 o 
 -10   2  15       28.50       25.80      7.61 o 
  -9   2  15      354.30      344.96     17.66 o 
  -8   2  15      104.40      103.62     10.23 o 
  -7   2  15      141.68      143.98     10.95 o 
  -6   2  15      423.66      407.20     17.79 o 
  -5   2  15      581.09      586.64     22.93 o 
  -4   2  15       74.03       80.38      8.00 o 
  -3   2  15      120.21      116.86      7.65 o 
  -2   2  15      291.44      315.53     14.14 o 
  -1   2  15      498.50      506.91     19.56 o 
   0   2  15        4.32       25.41      8.82 o 
   1   2  15       80.36      111.05     10.21 o 
   2   2  15      400.55      422.43     19.79 o 
   3   2  15      134.82      151.40     12.76 o 
   4   2  15        5.86        9.58      6.80 o 
 -11   3  15       51.22       74.56      9.80 o 
 -10   3  15        2.15       12.44      6.72 o 
  -9   3  15       36.92       32.50      8.68 o 
  -8   3  15      396.75      393.14     18.35 o 
  -7   3  15       26.14       12.00      6.41 o 
  -6   3  15        0.58        2.30      5.54 o 
  -5   3  15      119.95      119.51     11.75 o 
  -4   3  15      685.80      683.44     34.89 o 
  -3   3  15      209.34      235.17     13.36 o 
  -2   3  15       10.27        6.01      4.95 o 
  -1   3  15      239.51      245.33     13.95 o 
   0   3  15      626.23      640.93     24.99 o 
   1   3  15       60.48       75.77      9.73 o 
   2   3  15        2.64        1.10      5.58 o 
   3   3  15      186.75      163.74     12.78 o 
 -11   4  15        5.62        9.56      7.62 o 
 -10   4  15       74.96       90.29     10.50 o 
  -9   4  15      125.62      126.64     11.86 o 
  -8   4  15      336.74      354.44     18.12 o 
  -7   4  15       11.66       27.47      7.57 o 
  -6   4  15      363.15      377.04     21.93 o 
  -5   4  15      163.18      181.53     17.42 o 
  -4   4  15      103.98      100.08     11.48 o 
  -3   4  15       10.89       32.08      7.01 o 
  -2   4  15      149.83      147.85     20.53 o 
  -1   4  15      469.65      462.20     18.90 o 
   0   4  15      163.07      170.27     11.63 o 
   1   4  15       64.50       75.00     10.74 o 
   2   4  15       51.85       65.72     10.57 o 
  -9   5  15        0.28        0.45      8.62 o 
  -8   5  15        3.16       11.65      8.70 o 
  -7   5  15       19.61       13.58     10.08 o 
  -6   5  15       11.85       14.90     10.30 o 
  -5   5  15       38.96       35.97     28.86 o 
  -4   5  15      131.52      162.56     19.63 o 
  -3   5  15       34.76       39.09      8.90 o 
  -2   5  15       19.73       18.78      7.87 o 
  -1   5  15       17.30       22.19      8.08 o 
   0   5  15        0.34       -7.88      7.88 o 
   1   5  15        9.22        9.37      7.67 o 
  -7   6  15      104.03      108.69     23.43 o 
  -6   6  15        0.06       -7.57      9.44 o 
  -5   6  15        1.74       -3.65      9.71 o 
  -4   6  15       17.82       23.84     12.22 o 
  -3   6  15      181.42      209.40     23.06 o 
  -2   6  15       25.91       17.73      8.30 o 
  -1   6  15       31.92       40.26     22.86 o 
 -10   0  16      380.83      405.84     31.18 o 
  -9   0  16      160.83      132.23     16.74 o 
  -8   0  16      197.02      215.92     20.26 o 
  -7   0  16        1.06        3.90      8.05 o 
  -6   0  16      229.65      197.71     25.14 o 
  -5   0  16       14.83       45.72     15.43 o 
  -4   0  16        0.12        6.29     10.86 o 
  -3   0  16       35.55       41.72     16.00 o 
  -2   0  16     1992.40     1924.10    113.72 o 
  -1   0  16      136.95      134.62     26.00 o 
   0   0  16       64.63       62.42     12.45 o 
   1   0  16      231.88      243.25     30.29 o 
   2   0  16     1483.07     1507.50     71.90 o 
 -10   1  16       69.44       66.98     10.47 o 
  -9   1  16       34.95       45.70      8.62 o 
  -8   1  16       25.01       28.18      7.58 o 
  -7   1  16        2.52        4.30      5.75 o 
  -6   1  16       37.52       56.00      8.91 o 
  -5   1  16       27.36       25.63      7.80 o 
  -4   1  16      109.44      130.96     30.29 o 
  -3   1  16       11.85       29.40     13.14 o 
  -2   1  16       66.76       74.18     12.77 o 
  -1   1  16      162.04      178.74     12.53 o 
   0   1  16       13.91        9.35      6.04 o 
   1   1  16       28.70       47.29      8.45 o 
   2   1  16        7.74       13.32      7.46 o 
 -10   2  16       17.11       19.40      8.01 o 
  -9   2  16       18.27        8.85      7.05 o 
  -8   2  16       30.79       34.69      7.81 o 
  -7   2  16      169.15      171.05     19.55 o 
  -6   2  16       19.31       47.62     23.48 o 
  -5   2  16       37.88       51.11      9.33 o 
  -4   2  16       81.82       87.74     14.48 o 
  -3   2  16      186.34      178.91     17.72 o 
  -2   2  16       91.75       95.05     10.83 o 
  -1   2  16      630.38      600.77     24.28 o 
   0   2  16        2.30        8.33      6.60 o 
   1   2  16      297.91      306.58     17.26 o 
  -9   3  16        3.49        1.15      6.12 o 
  -8   3  16      349.74      376.08     21.56 o 
  -7   3  16        0.01        2.87      6.61 o 
  -6   3  16       19.09       24.15      8.38 o 
  -5   3  16       76.02       76.95     11.54 o 
  -4   3  16        1.06        9.43      8.37 o 
  -3   3  16       54.18       57.34     11.79 o 
  -2   3  16      150.52      164.58     36.29 o 
  -1   3  16       30.58       25.21      7.96 o 
   0   3  16       25.43       28.61      8.58 o 
  -7   4  16      135.26      139.05     15.19 o 
  -6   4  16       21.87       41.77      9.23 o 
  -5   4  16       35.75       33.58      9.12 o 
  -4   4  16       24.91       27.43     15.43 o 
  -3   4  16      266.02      311.44     35.43 o 
  -2   4  16        9.68       46.29     17.72 o 
  -1   4  16       78.82       55.38     17.72 o 
  -5   1  17       85.55       89.01     22.57 o 
  -4   1  17       13.94       20.08     10.57 o 
                                                 
